# Supplementary material for: Automatic classification of focal liver lesions based on MRI and risk factors
Source: PLoS One. 2019 May 16;14(5):e0217053. doi: 10.1371/journal.pone.0217053 (PMC6522218; doi:10.1371/journal.pone.0217053)
Supplement: S1 File — (XLSX) [file pone.0217053.s001.xlsx]

## Sheet: Features
Study	lesionType	MaxEnhancement	TTP	Uptake	Washout	AUC	AveragePlateau	SER	sdMaxEnhancement	sdTTP	sdUptake	sdWashout	relMaxEnhancement	relTTP	relUptake	relWashout	relAUC	relAveragePlateau	relSER	sdrelMaxEnhancement	sdrelTTP	sdrelUptake	sdrelWashout	T0mean	T0SD	T0Skewness	T0Kurtosis	T0P10	T0P90	TTPmean	TTPSD	TPPSkewness	TPPKurtosis	TPPP10	TPPP90	AMS TPP	Contrast	Correlation	SSVariance	Homogeneity	SumAverage	SumVariance	SumEntropy	Entropy	DiffVariance	DiffEntropy	IMC1	IMC2	var AMS
1	5	1.9156	28.6266	0.0676539	0	0.693581	0.0573863	23.7892	0.0284397	3.69165	0.00608226	0	1.18041	5.20426	0.236431	0.000484797	1.12583	0.0457863	15.5689	0.0465804	1.27023	0.0761709	0.000666103	0.357945	0.0352677	-0.262911	3.20835	0.314286	0.405714	0.677512	0.0427955	-0.321926	2.89833	0.622857	0.737143	0.00818523	14.1933	0.680519	22.213	0.297472	43.9274	74.6588	3.40178	5.2222	5.96969	2.11792	-0.127182	0.712739	3.6659e-06
1	5	1.98361	30.6	0.0648238	0	0.710654	0.0545451	25.3811	0.0162553	2.16187e-14	0.000531217	0	1.26222	5.81	0.21725	0.000532162	1.17671	0.0494933	16.6039	0.0290492	9.00777e-16	0.00499986	0.000603627	0.356984	0.022877	-0.718698	4.03904	0.331429	0.382857	0.674762	0.0399738	-0.316343	2.52831	0.628571	0.725714	0.0115019	25.3933	0.338693	19.1993	0.259351	20.3389	51.404	3.23657	4.90839	11.9284	2.32631	-0.149569	0.74009	5.26694e-06
2	3	1.64366	26.24	0.0626395	0	0.781754	0.0512328	21.7216	0.0431697	7.29001e-15	0.00164519	0	1.18645	270.52	0.0043858	0	0.988135	0.00485691	16.3422	0.0304066	0	0.000112401	0	0.126724	0.0483174	1.42772	4.30498	0.0804598	0.201149	0.138793	0.0809611	0.250759	1.97757	0.045977	0.235632	0.00801653	45.9182	0.600667	57.4936	0.168204	20.3909	184.056	3.59205	4.97211	16.2652	2.56639	-0.315683	0.919194	3.56158e-05
2	6	1.52931	24.5069	0.0624397	0	0.827769	0.0532688	20.5827	0.00910407	0.601536	0.00159832	0	1.07491	4.05769	0.245152	0	1.03091	0.050131	15.5183	0.0191001	0.82761	0.0501909	0	0.465296	0.0231306	-0.789803	2.47187	0.431034	0.488506	0.704023	0.0341071	-0.295669	2.96764	0.683908	0.752874	0.0106908	29.875	0.586036	36.084	0.249523	48.1382	114.461	3.44762	4.78064	14.3452	2.37999	-0.274523	0.884053	7.5771e-06
2	6	1.68699	24.83	0.0679415	0	0.797945	0.0571148	22.0271	0.014052	7.33845e-15	0.000565929	0	1.15035	8.34875	0.230377	0	1.01945	0.0537452	16.5859	0.012258	8.87655	0.0929111	0	0.389368	0.0423107	-0.240195	3.0499	0.356322	0.431034	0.664152	0.0210869	0.871727	2.90933	0.649425	0.689655	0.00943396	59.8208	0.629218	80.6683	0.174441	24.4623	262.852	3.73627	4.84242	23.7075	2.74606	-0.31684	0.915682	4.2637e-06
2	6	1.8223	24.83	0.0733912	0	0.733398	0.0617561	23.2605	0.0163759	7.32411e-15	0.000659522	0	1.21531	28.3741	0.0434951	0	0.933815	0.0334705	17.4351	0.0140216	4.51085	0.00444222	0	0.372549	0.0323346	0.44538	2.28706	0.33908	0.402299	0.740365	0.0565017	0.651248	2.01161	0.683908	0.827586	0.00973291	45.7447	0.718228	81.1732	0.190714	29.6596	278.948	3.67308	4.80412	19.2331	2.58345	-0.382458	0.947034	4.60913e-06
2	6	1.60937	23.43	0.0686882	0	0.901695	0.0628106	22.2892	0.00808321	7.32411e-15	0.000344994	0	1.22811	3.30765	0.384027	0	1.11651	0.0586464	16.8664	0.0419022	0.694555	0.0653561	0	0.344828	0.0348401	0.62982	1.90344	0.316092	0.396552	0.667681	0.0474893	-0.274668	2.77219	0.62069	0.718391	0.0123827	40.1756	0.512196	41.1801	0.219097	41.3969	124.545	3.31637	4.64546	17.5587	2.51907	-0.250932	0.858077	1.50861e-05
3	4	1.85483	34.0413	0.0612054	0	0.79263	0.0496901	24.8096	0.0382957	16.7634	0.0146664	0	1.2551	4.84333	0.263736	0.000500692	1.13204	0.0525664	16.8006	0.020163	0.707528	0.0339468	0.000554181	0.399608	0.0459677	0.0161118	2.78447	0.364706	0.464706	0.800784	0.0618094	-0.299297	1.91925	0.747059	0.864706	0.00921488	75.9364	0.490574	74.5313	0.142397	31.0455	222.189	3.72267	4.82947	26.2979	2.85808	-0.242212	0.857772	3.75765e-06
3	4	1.63983	34.0114	0.0509929	0	0.827826	0.0437292	22.3681	0.00825788	8.80124	0.0115666	0	1.16406	4.36	0.266987	0.00105512	1.15398	0.046935	15.234	0.00781469	9.21706e-16	0.00179236	3.63303e-05	0.434874	0.0299467	-0.211022	3.07956	0.405882	0.476471	0.710924	0.0308566	0.385663	1.66529	0.676471	0.758824	0.0127509	117.146	0.295993	83.1995	0.108306	34.382	215.652	3.52358	4.56162	37.9561	2.86312	-0.232621	0.836089	7.94939e-06
4	6	1.80224	12.4054	0.234249	0.000451038	1.02299	0.0667938	24.4671	0.036223	9.77347	0.1172	0.000882475	1.32776	1.45	0.915697	0.000244462	1.27845	0.0576293	16.6722	0.0524152	2.26119e-16	0.0361484	0.000477163	0.389344	0.0223891	0.764768	4.34651	0.36612	0.409836	0.966042	0.104185	-0.83516	4.13411	0.879781	1.06557	0.0118161	39.8553	0.725592	72.6205	0.219707	38.2105	250.627	3.59606	4.74257	16.79	2.54217	-0.283376	0.889425	4.30571e-06
5	3	1.76361	78.9139	0.0223486	0	0.613119	0.0320421	21.3129	0.0137154	0	0.000173802	0	1.08251	0	0	0	1.10701	0.0741208	14.4819	0.0160476	0	0	0	0.31875	0.0966515	-0.283934	1.82144	0.20625	0.44375	0.420417	0.266293	0.322123	1.98776	0.14375	0.81875	0.0106678	64.764	0.614861	84.0788	0.139669	36.764	271.551	3.63694	4.65982	22.587	2.73735	-0.294816	0.894637	7.95103e-06
5	5	2.28084	30.8243	0.078843	0	0.947724	0.0784461	30.7916	0.0915858	9.29388	0.0166705	0	2.03706	6.40426	0.318079	0.0027978	1.51919	0.0592675	21.7426	0.124047	9.80504e-15	0.0193695	0.000363704	0.34192	0.0427887	-0.292588	3.73822	0.29375	0.4	0.882679	0.0608105	0.137767	3.06584	0.80625	0.95625	0.00838047	18.2206	0.554115	20.432	0.276372	43.0745	63.5073	3.29087	5.12485	8.15956	2.19748	-0.121325	0.695805	1.25592e-05
5	5	1.90397	165.692	0.0274524	0	0.824831	0.0166699	24.3885	0.284038	111.597	0.0275253	0	1.43256	23.2925	0.228064	0.00147249	1.37736	0.119989	16.9712	0.276067	68.9521	0.146567	0.000773568	0.322732	0.0670296	0.486449	4.12526	0.24375	0.40625	0.571877	0.165334	-0.163551	2.31083	0.3375	0.78125	0.00721864	8.6995	0.820937	24.2917	0.375064	35.2109	88.4674	3.60717	5.34007	4.00653	1.88589	-0.203773	0.838023	3.5921e-06
5	5	2.20448	32.6532	0.0734359	0.000110812	0.894023	0.0586382	29.119	0.0737771	12.7462	0.0222052	0.000532823	1.84984	6.37438	0.290616	0.00175549	1.44873	0.0571604	20.4125	0.111255	0.217516	0.0213236	0.0010058	0.342384	0.0869252	-0.092426	2.73541	0.24375	0.45625	0.770291	0.157741	-0.190028	2.53586	0.54375	0.9625	0.0131195	8.32883	0.740094	16.0228	0.387135	35.1787	55.7623	3.2861	4.85255	3.92517	1.85679	-0.182592	0.789195	7.05178e-06
5	5	1.84706	55.9919	0.0337871	0	0.655162	0.0401003	22.8134	0.0488986	10.3474	0.00447005	0	1.20368	3.63593	0.365624	0.000797783	1.19526	0.0613736	15.6029	0.0479111	1.24265	0.120404	0.000438551	0.343845	0.0490228	0.234169	2.55228	0.28125	0.4125	0.633807	0.051748	0.265199	3.78224	0.575	0.6875	0.00715177	41.4444	0.357349	32.2449	0.171617	31.9474	87.5352	3.55074	5.25415	14.9611	2.57754	-0.139729	0.738808	1.19434e-06
8	5	2.61319	61.2866	0.048035	0	0.800126	0.0640024	34.1285	0.200331	21.1498	0.0180869	0	1.80122	5.8	0.310555	0.00090248	1.18769	0.0689953	22.6052	0.129835	3.55393e-15	0.0223853	0.000838674	0.275132	0.0413162	0.73389	3.86733	0.232804	0.333333	0.698271	0.105345	-0.720518	5.61171	0.571429	0.820106	0.0136435	8.59784	0.716668	15.1727	0.410262	37.1493	52.093	3.19622	4.81275	4.56688	1.83038	-0.149137	0.734554	5.62939e-06
8	5	2.63037	39.9652	0.0735529	0	0.853356	0.0676478	34.72	0.144491	13.2835	0.0235298	0	1.92605	5.8	0.332078	0.00137283	1.23275	0.0637087	23.1567	0.145014	3.55903e-15	0.0250024	0.000642308	0.273068	0.0294896	0.419672	3.50619	0.238095	0.312169	0.762205	0.0945194	-0.435899	2.95426	0.624339	0.873016	0.00815077	16.0923	0.769106	34.8478	0.317108	47.3735	123.299	3.45091	5.2397	8.04488	2.12432	-0.157875	0.769846	1.14877e-06
10	3	1.97636	64.8173	0.0322248	0	0.652771	0.034344	24.2256	0.0318428	15.479	0.00799968	0	1.23752	5.8	0.213366	0.000298074	1.12969	0.0558961	16.4393	0.007989	0	0.00137741	0.00051157	0.205492	0.0799564	0.423883	2.10665	0.114583	0.291667	0.421402	0.257436	-0.155402	1.60471	0.0989583	0.723958	0.00886678	70.1912	0.572059	82.0103	0.135786	38.6324	257.85	3.70215	4.76995	24.6287	2.73953	-0.318229	0.914086	4.59103e-06
10	6	1.75938	50.1	0.0351174	0	0.696823	0.0377696	22.1191	0.0978049	1.44923e-14	0.00195219	0	1.16663	5.8	0.201144	0.000821706	1.23965	0.0476974	15.0748	0.0171895	0	0.00296371	0.000468626	0.295272	0.052016	0.41608	2.10296	0.239583	0.359375	0.545673	0.0960517	0.928572	3.34772	0.463542	0.682292	0.00914283	65.7436	0.450174	59.7858	0.200726	38.8974	173.4	3.65201	5.03485	31.5661	2.7426	-0.265257	0.88632	7.23166e-06
12	4	1.91221	274.296	0.00697134	0	0.814498	1.682e+13	22.0011	0.218172	1.1545e-13	0.00079539	0	1.32274	274.296	0.0048223	0	1.03724	1.16349e+13	16.1275	0.150917	1.1545e-13	0.000550197	0	0.233302	0.0432615	-0.334289	1.82685	0.16955	0.283737	0.402957	0.067063	1.12414	3.71113	0.346021	0.508651	0.0243072	12.0049	0.771107	26.2237	0.386314	31.5291	92.8899	3.36387	4.51424	5.94752	2.01577	-0.310498	0.899845	2.86533e-05
14	5	2.68539	184.263	0.0183187	0	0.816677	0.056984	34.8496	0.23706	84.3314	0.0088547	0	1.98004	9.84	0.201224	0.00220424	1.3123	0.183892	23.6188	0.232911	3.55591e-15	0.0236699	0.000976234	0.239942	0.0345239	0.301405	3.4077	0.2	0.286957	0.659691	0.058836	-0.337389	2.67214	0.578261	0.730435	0.00441687	15.7288	0.748083	31.2182	0.277285	34.9506	109.144	3.73911	5.71838	6.18695	2.17803	-0.151666	0.780234	5.6639e-07
16	4	2.30442	42.6199	0.104559	0	0.963455	0.0528077	30.9895	0.18911	21.0851	0.117212	0	1.83025	7.25	0.252449	0.00292611	1.49822	0.0576309	20.3222	0.203694	0	0.0280958	0.000702865	0.237532	0.0482204	0.524598	2.93244	0.181818	0.30303	0.643885	0.0554139	-0.532273	3.84717	0.581818	0.709091	0.00538484	29.2311	0.695752	48.0382	0.207596	34.4622	162.922	3.84809	5.57237	11.6646	2.43559	-0.196789	0.838846	1.03937e-06
18	6	2.05007	92.1591	0.0291954	0	0.757234	0.0209144	26.4956	0.122494	30.2989	0.0220725	0	1.39508	67.224	0.0440503	0	0.930504	0.0649284	19.3122	0.0902185	43.9645	0.050181	0	0.314354	0.046278	0.857856	4.6271	0.271739	0.380435	0.67942	0.0668073	-0.697897	2.99197	0.586957	0.755435	0.0135872	4.41021	0.880725	18.4876	0.437652	50.9298	69.5402	3.33064	4.61851	1.80686	1.60282	-0.2686	0.872585	2.43318e-05
19	1	2.07647	34.05	0.060983	0	0.847981	0.0526013	26.933	0.107799	2.15518e-14	0.0031659	0	1.01451	20.638	0.0900039	0	1.02523	0.0430029	14.613	0.0221914	26.4212	0.0720972	0	0.392201	0.0503038	-0.182565	2.46104	0.345361	0.453608	0.711564	0.0403829	0.0348462	2.1931	0.664948	0.762887	0.00627838	36.9485	0.36089	28.9062	0.190945	38.4926	78.6764	3.50977	5.25398	15.4898	2.4483	-0.166079	0.783501	1.19871e-05
19	1	1.86797	24.0409	0.106183	0	0.957074	0.0656343	25.204	0.0608648	8.42077	0.0823804	0	1.08273	3.31781	0.161	0.000839155	1.21638	0.04525	13.8279	0.0323998	2.56568	0.13447	0.000407086	0.38096	0.0363671	0.0544938	3.56074	0.335052	0.427835	0.67863	0.0537529	-0.5833	3.55132	0.613402	0.742268	0.0179833	7.73493	0.799649	19.3035	0.405192	50.2136	69.479	3.12263	4.60121	3.79791	1.81554	-0.163134	0.74724	2.32837e-05
19	1	2.32273	30.8558	0.0760486	4.32302e-05	0.737244	0.0730503	28.213	0.0331489	3.01991	0.00808494	0.000340395	1.09699	29.8374	0.0371434	0	0.904494	0.0413243	15.2149	0.0183294	2.99827	0.00386246	0	0.261806	0.0282352	-0.442372	3.06316	0.231959	0.293814	0.628617	0.0676889	0.0313108	1.83491	0.536082	0.721649	0.00496724	26.9763	0.783295	62.2418	0.209344	29.4248	221.991	3.91635	5.49636	9.99055	2.41548	-0.244726	0.885458	7.82187e-07
20	6	1.87596	150.02	0.0401634	3.40339e-05	0.833184	0.0911374	23.6622	0.136821	127.01	0.0329579	0.000273987	1.26958	211.748	0.0532618	2.03188e-05	1.1204	0.00962702	16.055	0.0761405	117.657	0.0877522	0.000137913	0.329268	0.0535158	0.871609	3.88705	0.271605	0.401235	0.576972	0.15721	-0.0191292	2.06518	0.37037	0.783951	0.00361458	16.7933	0.834254	50.66	0.268417	34.2364	185.847	3.92937	5.88812	6.65992	2.20271	-0.204674	0.859545	1.04479e-06
20	6	1.95625	191.751	0.0268183	0	0.831336	0.0214377	24.0252	0.150699	118.993	0.027809	0	1.36984	250.855	0.0209029	5.44961e-05	1.11832	0.0153464	16.2883	0.128824	82.1576	0.0535658	0.000223837	0.326814	0.0552874	0.518772	3.31819	0.259259	0.395062	0.560857	0.100962	0.19215	2.8216	0.432099	0.691358	0.00554296	13.1252	0.737402	24.991	0.298948	26.2356	86.8388	3.62988	5.52822	5.25597	2.09052	-0.150746	0.770684	5.20397e-07
20	6	1.90996	45.2203	0.0525617	0	0.818105	0.0534229	24.576	0.0646545	22.2334	0.0216286	0	1.24943	161.184	0.0100098	0	1.1357	0.0104625	16.6405	0.0266552	89.3176	0.00421385	0	0.287454	0.0272407	0.224952	2.33176	0.259259	0.314815	0.490324	0.0922782	0.704376	2.5846	0.388889	0.62963	0.00660878	28.4686	0.830594	84.025	0.19933	25.9833	307.632	3.90412	5.22167	11.1017	2.38986	-0.318404	0.928209	7.96905e-07
20	6	2.09213	75.838	0.0376516	0	0.764641	0.0292245	26.463	0.105787	52.2092	0.020861	0	1.44045	197.458	0.00968266	0	0.991951	0.00689062	17.8491	0.101093	93.4502	0.00513101	0	0.277276	0.04837	0.204728	3.1174	0.222222	0.339506	0.582403	0.101549	0.205882	2.34809	0.45679	0.728395	0.00676492	16.6205	0.722906	29.9907	0.302102	41.8855	103.342	3.50868	5.30064	7.98715	2.14543	-0.164779	0.783567	3.32931e-06
21	3	1.53959	80.3966	0.0191499	0	0.826713	0.0228367	20.4302	0.00521796	0	6.49028e-05	0	1.02865	3.39864	0.307971	0	1.12583	0.0629033	14.2144	0.0133934	0.565532	0.0366167	0	0.275862	0.0897966	-0.897998	2.58321	0.197044	0.35468	0.380542	0.146316	-0.144236	1.57788	0.246305	0.502463	0.0186981	67.3684	0.460957	62.4889	0.135743	39.7895	182.587	3.27277	4.06159	24.0859	2.61175	-0.341095	0.900999	1.59842e-05
21	4	2.50546	157.901	0.0194533	0	0.703386	0.0420229	29.8498	0.33905	75.0479	0.00831985	0	1.63132	257.789	0.0103293	0	0.998056	0.0139984	20.4413	0.198496	53.525	0.0303347	0	0.265859	0.048972	1.21331	4.62543	0.216749	0.325123	0.685932	0.126302	-0.26567	2.25182	0.512315	0.857143	0.00350427	29.2311	0.734977	55.1483	0.209838	36.9969	191.362	3.92702	5.88331	11.4718	2.43669	-0.209273	0.8644	3.71892e-06
22	6	1.6249	43.9267	0.0396996	0	0.715356	0.0403026	21.3385	0.0296137	9.728	0.0129612	0	1.15437	25.6761	0.0450142	0	0.910109	0.0428604	16.2891	0.0281323	0.727365	0.00221032	0	0.330083	0.0391077	0.73437	4.5399	0.292553	0.361702	0.501773	0.0735913	0.658892	2.81699	0.420213	0.56383	0.00916696	70.1604	0.442998	62.9803	0.144109	20.3679	181.761	3.54774	4.90461	27.4184	2.77335	-0.295656	0.904219	6.59021e-06
22	6	1.6077	76.9159	0.0211165	0	0.737172	0.0313278	21.2265	0.0274911	6.84208	0.00258586	0	1.11842	79.7547	0.0140232	0	0.951511	0.0166307	16.2208	0.0207819	0.351677	0.000246453	0	0.306633	0.0175352	0.343204	2.18788	0.287234	0.324468	0.509387	0.0306446	-0.29746	3.14176	0.484043	0.531915	0.011405	42.1091	0.512156	43.1583	0.202997	22.1455	130.524	3.44348	4.70975	19.4169	2.48619	-0.283327	0.888107	1.50581e-05
24	3	2.3136	33.25	0.0710321	0.00195419	0.759695	0.0663678	27.2414	0.0409086	4.72705	0.0112762	0.00125661	1.04643	25.89	0.0404185	0	0.956327	0.040527	14.666	0.00985774	3.72612e-15	0.000380755	0	0.229356	0.020187	-0.617667	2.43443	0.199461	0.247978	0.269787	0.12344	0.680212	1.75844	0.161725	0.45283	0.0128029	71.7778	0.609608	91.9303	0.146674	22.7901	295.944	3.59306	4.57001	25.672	2.75914	-0.285194	0.883918	5.20665e-06
24	3	1.89459	33.1356	0.0674252	0	0.954727	0.0583227	25.4465	0.0165887	8.62333	0.0443043	0	1.19183	5.23222	0.23485	0.000583541	1.3908	0.0492875	14.1457	0.0366234	1.03625	0.0406511	0.000693155	0.228212	0.0229902	0.53146	3.40289	0.210243	0.242588	0.265948	0.131462	-0.162523	1.5814	0.102426	0.409704	0.0150413	96.6909	0.579428	114.952	0.145331	33.7818	363.116	3.53461	4.36948	32.6909	2.84236	-0.330551	0.907067	3.07254e-06
25	6	2.26505	27.057	0.0840648	0	0.726856	0.0595229	28.5509	0.0985094	1.40783	0.00728764	0	1.55812	5.8	0.268641	0.000668997	1.16363	0.0576975	19.6194	0.124938	3.56462e-15	0.0215411	0.000735529	0.281051	0.0417351	0.168879	2.47024	0.228261	0.336957	0.678225	0.0471961	0.103904	2.51164	0.619565	0.744565	0.00588981	15.4633	0.627954	20.7814	0.277768	24.1913	67.6625	3.47163	5.37762	6.21339	2.16149	-0.125665	0.716782	4.41485e-06
25	6	2.32221	34.3493	0.0725527	0	0.698841	0.0641234	28.9367	0.167215	8.99663	0.0192717	0	1.52812	5.8	0.263468	0.000552788	1.13295	0.0611125	19.7188	0.12013	3.56108e-15	0.020712	0.000725963	0.250153	0.0459307	0.45605	3.2207	0.195652	0.309783	0.609334	0.0522435	-0.145744	3.13334	0.543478	0.673913	0.00553834	25.2814	0.437189	22.4599	0.241377	42.8689	64.5584	3.44132	5.55176	11.2683	2.35486	-0.0845047	0.622318	1.52059e-06
25	6	2.06456	32.4823	0.0684662	0	0.730736	0.0641943	26.0239	0.0447097	9.59373	0.016825	0	1.40586	5.8	0.242389	0.000810052	1.18503	0.053538	17.9086	0.0792769	3.5669e-15	0.0136684	0.000673557	0.302622	0.026878	-0.0110394	2.96009	0.266304	0.336957	0.614044	0.0475932	0.116951	2.57831	0.548913	0.673913	0.00410511	33.009	0.526455	34.8531	0.192187	26.8982	106.403	3.71005	5.75285	12.1397	2.50798	-0.121606	0.724711	1.77474e-06
26	1	1.699	30.336	0.0560505	0	0.856176	0.0645848	22.187	0.0286399	1.01479	0.00156375	0	1.11937	3.92933	0.249419	0.000113343	1.43267	0.0455013	13.2983	0.0366096	1.05723	0.0674776	0.000367268	0.468162	0.0210763	-0.0722831	6.08532	0.443925	0.485981	0.704984	0.0433574	-1.07431	4.48625	0.658879	0.752336	0.0127991	24.4592	0.671024	37.1747	0.336262	46.2075	124.24	3.46289	4.97263	14.2981	2.23036	-0.228881	0.850536	7.06264e-05
26	1	1.84089	30.1342	0.0611364	0	0.825361	0.0692136	23.5878	0.0405151	0.932049	0.00200821	0	1.16024	3.74222	0.246105	0.000100565	1.3976	0.0482293	14.0654	0.0280028	1.33236	0.0877956	0.000431289	0.473455	0.0285572	-1.50265	6.4695	0.448598	0.5	0.748702	0.0645651	-1.13604	4.17273	0.663551	0.817757	0.0137986	12.8048	0.829425	37.5341	0.367651	49.0954	137.331	3.53263	4.93644	6.37453	2.0515	-0.292679	0.903291	0.000126775
26	1	1.7472	30.78	0.0567522	0	0.858712	0.0594499	22.9572	0.087548	1.04673	0.00169382	0	1.1907	0.992571	0.0568227	0.00012445	1.48783	0.056698	13.8069	0.0233788	1.95438	0.111126	0.000522886	0.371562	0.0238636	-0.753842	2.96871	0.336449	0.397196	0.609413	0.0269848	-0.377778	2.84361	0.570093	0.640187	0.00662132	21.1095	0.677367	32.7144	0.221962	41.4571	109.748	3.57937	5.31962	7.31361	2.29761	-0.198545	0.830925	6.61635e-06
26	1	1.90549	29.58	0.0644182	0	0.843015	0.0714853	24.5041	0.0714498	3.58878e-15	0.00241548	0	1.21453	4.843	0.259996	0	1.42275	0.0501252	14.6354	0.0202708	0.97674	0.0467796	0	0.39	0.0180169	-0.227706	2.32087	0.364486	0.411215	0.688598	0.0370209	0.0587087	2.216	0.640187	0.738318	0.00675087	30.718	0.671263	46.7213	0.208303	45.2623	156.167	3.65931	5.28745	12.6346	2.43774	-0.21818	0.852096	4.67365e-06
27	6	1.69413	48.6843	0.0352584	0	0.741966	0.043304	21.7849	0.0413187	4.43113	0.00514999	0	1.14076	5.62	0.202983	0.000428777	1.13312	0.0498289	15.1584	0.037704	0	0.0067089	0.000516607	0.421744	0.0213385	-0.377191	3.08327	0.39	0.445	0.645775	0.0615568	0.277861	2.83842	0.575	0.735	0.0183241	9.95315	0.635138	13.6396	0.461218	52.8742	44.6053	3.07964	4.41138	6.57483	1.72719	-0.196513	0.785891	1.70253e-05
28	6	1.53188	53.2488	0.0290283	0	0.842148	0.0343689	20.6845	0.0275054	5.85537	0.00246375	0	1.11811	176.156	0.0790886	0	1.08087	0.00508175	15.2791	0.0191251	128.507	0.102867	0	0.373501	0.0813419	0.07575	2.62947	0.27972	0.468531	0.547453	0.103437	-0.208256	2.14833	0.412587	0.664336	0.00660429	28.9586	0.750224	57.969	0.233303	41.7456	202.918	3.79121	5.48213	11.6549	2.44813	-0.262366	0.899446	1.02581e-06
29	1	2.16929	32.6991	0.066941	0	0.922615	0.0686032	29.6101	0.0470975	3.47684	0.00604934	0	1.40488	6.3227	0.222251	0.00139512	1.26902	0.0572413	17.6509	0.0805937	0.124118	0.0127844	0.000549245	0.402688	0.031468	0.0867995	3.2217	0.361809	0.442211	0.88404	0.0683185	-0.0483639	2.90072	0.79397	0.974874	0.0136259	9.12213	0.885025	39.6702	0.440951	48.7004	149.558	3.53146	4.91546	5.31596	1.80734	-0.287807	0.899127	2.4509e-05
29	1	1.9069	62.4257	0.0417857	0	0.784715	0.0604567	25.1264	0.0280333	38.8945	0.0194312	0	1.12522	254.045	0.0167747	7.73837e-05	1.16591	0.00533911	14.8506	0.0127215	71.2973	0.0473728	0.000289543	0.332376	0.0341877	-0.70978	3.03898	0.286432	0.376884	0.644293	0.0533697	-0.999383	3.30068	0.562814	0.688442	0.0129752	54.2818	0.154847	32.1136	0.210933	32.0091	74.1726	3.37701	4.62372	25.0236	2.65135	-0.198962	0.799982	6.74351e-06
30	1	2.18176	15.6218	0.24051	0	0.998598	0.0864178	29.994	0.113072	10.3977	0.153261	0	1.80384	4.07147	0.476981	0.0022608	1.42455	0.0624413	21.3451	0.112612	0.753037	0.190467	0.000262408	0.346733	0.0292003	-0.210129	2.64029	0.30531	0.380531	0.781961	0.084531	-0.239866	2.57728	0.663717	0.880531	0.00793076	10.5314	0.704697	17.8315	0.333902	46.4173	60.7945	3.40604	5.12882	4.66963	1.95341	-0.159857	0.767983	3.26077e-05
30	1	1.78784	27.0669	0.0664401	0	0.728869	0.054407	22.998	0.027062	1.91014	0.00573888	0	1.1048	9.16885	0.225871	0	1.04589	0.0516848	15.9584	0.0198244	17.6844	0.0794601	0	0.292546	0.0533229	0.711279	2.52404	0.243363	0.358407	0.44469	0.0684026	0.869133	2.72429	0.376106	0.530973	0.00756082	63.3141	0.601364	79.4135	0.196079	23.8397	254.34	3.73973	5.11852	26.9285	2.71689	-0.303903	0.916661	3.32315e-06
33	4	2.94674	28.2697	0.108516	0	0.680664	0.0776776	36.5221	0.325703	8.99802	0.017474	0	1.81424	124.303	0.0539514	0	0.996336	0.0283188	25.2315	0.180049	105.425	0.0957638	0	0.231738	0.0488781	0.550394	2.23164	0.184211	0.305263	0.945056	0.13395	-0.173974	2.05629	0.763158	1.09474	0.00653236	17.8389	0.847168	58.3611	0.321616	42.7395	215.605	3.80085	5.3578	9.38655	2.1289	-0.298613	0.920607	1.2901e-05
34	6	1.7572	257.481	0.00844358	0	0.903123	0.104386	21.7198	0.119875	57.4082	0.00832492	0	1.1432	185.742	0.202199	0.000289842	1.22919	0.0669346	14.3716	0.0570128	127.791	0.299822	0.000497658	0.189225	0.0143398	0.475484	3.05126	0.172515	0.207602	0.276052	0.0546333	0.295208	3.07123	0.207602	0.342105	0.00657184	12.3351	0.807517	32.042	0.321333	22.6649	115.833	3.64299	5.37257	5.36915	2.04769	-0.2119	0.848594	1.00721e-05
34	6	1.89037	250.755	0.00900908	0	0.881343	0.080007	22.9546	0.155125	63.8376	0.00629993	0	1.20782	267.791	0.0100445	0	1.15179	0.0513023	15.0728	0.101957	41.4333	0.0359007	0	0.191672	0.0220103	-0.0122818	2.98617	0.160819	0.219298	0.332809	0.0689439	0.0186837	2.40676	0.24269	0.421053	0.00330792	20.4713	0.781369	46.8169	0.243285	34.3154	166.796	3.92607	5.94986	7.76159	2.29377	-0.177196	0.827951	3.01779e-06
34	6	2.17051	201.944	0.0183383	0	0.800885	0.0293044	25.7132	0.187796	103.351	0.0152099	0	1.36261	256.235	0.00828142	9.4279e-06	1.03367	0.0187907	16.7397	0.136905	58.8538	0.0239395	0.000101302	0.243707	0.0309345	0.609441	3.25235	0.207602	0.289474	0.471491	0.133434	-0.145524	2.8109	0.30117	0.652047	0.00512345	11.8675	0.819323	32.8419	0.326013	38.5032	119.5	3.76758	5.58544	5.13678	2.03774	-0.208438	0.852864	4.84567e-06
36	4	3.1343	69.6191	0.0474189	0	0.520318	0.0569905	35.85	0.243621	14.5204	0.0123023	0	2.11669	238.694	0.0113247	0	0.762438	0.00998296	26.3669	0.177803	83.2201	0.00725786	0	0.211602	0.0338324	1.25234	5.13872	0.179245	0.25	0.869662	0.199655	-0.312002	2.49277	0.627358	1.10849	0.0058165	36.6805	0.546962	40.4828	0.211563	38.8343	125.251	3.70904	5.43517	14.9395	2.54017	-0.189723	0.824585	1.31735e-06
37	5	1.89116	27.2783	0.0709377	0	0.700059	0.0495135	23.8597	0.0217532	5.04925	0.00878129	0	1.07106	68.1417	0.118225	0	1.03809	0.0084746	15.3706	0.0245948	81.179	0.126	0	0.410553	0.040387	-0.00844973	3.01211	0.357955	0.460227	0.758535	0.056417	-0.240959	3.64012	0.693182	0.829545	0.00645409	17.8649	0.569126	20.731	0.271039	32.518	65.059	3.45947	5.39895	7.317	2.2269	-0.114461	0.693403	2.79e-06
41	4	1.58789	221.686	0.0129669	0	0.750187	0.0299567	19.8614	0.0811744	96.0299	0.014491	0	1.08361	201.561	0.00759384	0	0.984979	0.0203453	14.3364	0.0539204	94.5792	0.00479239	0	0.436656	0.0507965	-0.873173	3.33268	0.35	0.494444	0.642679	0.148939	-0.091374	2.8686	0.433333	0.838889	0.00653687	14.854	0.818684	40.9618	0.322689	32.2869	148.993	3.81517	5.41975	6.68939	2.12292	-0.263865	0.898586	1.28427e-06
45	5	2.15207	23.9859	0.127945	0	0.956751	0.0643151	29.5164	0.0961946	10.1514	0.10954	0	1.91596	5.93	0.323096	0.00229024	1.42882	0.056895	21.2446	0.137351	0	0.023162	0.000359253	0.295859	0.0454442	0.438958	3.31024	0.237569	0.348066	0.68341	0.0812455	0.414905	3.20359	0.59116	0.78453	0.00478259	32.951	0.58779	39.9687	0.186256	32.0436	126.924	3.74887	5.66328	11.4995	2.4974	-0.164931	0.799177	2.78479e-07
46	6	1.5816	93.0203	0.0202245	0	0.863166	0.0168545	21.473	0.118967	29.115	0.0110517	0	1.11848	3.08266	0.292528	0.00096139	1.23494	0.0687152	14.6523	0.0666597	1.40079	0.137013	0.000264433	0.288405	0.0359823	-0.178263	2.75809	0.237838	0.32973	0.335092	0.11895	1.36755	4.91575	0.216216	0.518919	0.00494557	36.235	0.741153	69.9929	0.24663	25.6705	243.737	3.80876	5.71868	17.3162	2.50251	-0.220348	0.870257	4.39976e-07
46	6	1.70378	27.2568	0.0625085	0	0.719685	0.0594775	22.0204	0.0129757	7.37365e-15	0.000476053	0	1.04414	274.296	0.00380661	0	1.02444	0.00422661	14.7932	0.00577611	5.89892e-14	2.10579e-05	0	0.345946	0.0382807	0.157772	2.06583	0.297297	0.389189	0.36139	0.0585973	-0.00797208	1.58143	0.286486	0.443243	0.0131297	53.618	0.590659	65.493	0.191291	21.7753	208.354	3.53023	4.56162	20.5232	2.64087	-0.347837	0.923853	1.68845e-05
46	6	1.51473	68.3964	0.0271998	0	0.774703	0.0208844	20.1863	0.0344426	22.6776	0.0159834	0	1.00157	0	0	0	1.16498	0.0663664	13.6648	0.00799537	0	0	0	0.339803	0.0407005	-0.102972	1.73917	0.286486	0.394595	0.27887	0.0637759	-0.0525785	2.12353	0.2	0.345946	0.00775013	65.4351	0.511932	67.0348	0.140927	28.8092	202.704	3.67532	5.0483	21.3293	2.75808	-0.308827	0.917484	1.15534e-06
46	6	1.65962	48.4068	0.0353809	0	0.778619	0.0419872	21.9288	0.0104497	6.54767	0.00872734	0	1.06489	1.82788	0.634059	0	1.0966	0.0610161	14.8357	0.00658401	0.854934	0.118593	0	0.352124	0.0202093	0.0306746	2.2608	0.324324	0.378378	0.357915	0.0556593	0.554434	2.51103	0.291892	0.421622	0.0102891	67.1124	0.43447	59.3358	0.115052	20.7528	170.231	3.48783	4.75044	25.372	2.66806	-0.325037	0.917481	7.42031e-06
48	6	1.92351	220.143	0.0117007	0	0.828742	0.035275	24.4423	0.218608	84.5885	0.0079354	0	1.37724	5.41122	0.264835	0.00105151	1.19793	0.248714	17.22	0.117426	1.08096	0.0582974	0.000578222	0.29658	0.0323921	0.368573	3.31825	0.255814	0.337209	0.527058	0.182386	0.487504	2.37403	0.313953	0.802326	0.0045727	15.9556	0.85569	55.2826	0.308774	33.8602	205.175	3.92736	5.76979	7.3377	2.16071	-0.231147	0.882404	1.20237e-06
50	1	1.94134	48.2	0.0402767	0	0.654656	0.0420619	24.1548	0.00896987	0	0.000186097	0	1.09003	52.7853	0.0912726	0	1.00831	0.0145249	15.9433	0.0043749	33.8977	0.116083	0	0.387847	0.0154222	-2.13906	8.56515	0.377682	0.399142	0.757624	0.0181168	-0.183031	1.88819	0.733906	0.781116	0.00929433	62.1908	0.492761	61.3033	0.145374	31.5802	183.022	3.59111	4.84853	22.1442	2.60318	-0.206079	0.8196	2.24284e-05
51	4	2.09763	204.067	0.0137659	0	0.656283	0.028987	23.4486	0.254164	89.4841	0.00830871	0	1.4199	273.104	0.00523051	0	0.991472	0.0202172	15.6776	0.168624	13.8974	0.000872512	0	0.237768	0.0523418	0.983454	2.83613	0.1875	0.330357	0.489649	0.227263	0.390053	1.93773	0.21875	0.8125	0.00547104	13.3863	0.870527	51.6953	0.355786	29.3837	193.395	3.92316	5.60659	6.42497	2.08369	-0.270165	0.909091	4.95335e-05
52	4	2.08493	233.41	0.0104498	0	0.651158	0.0506405	22.7348	0.269626	72.7048	0.0050991	0	1.52576	274.296	0.00556245	0	0.933631	0.0373177	16.0257	0.204568	3.42285e-13	0.000745793	0	0.330181	0.102303	0.0479516	1.98363	0.208791	0.472527	0.718446	0.156566	-0.21516	2.17858	0.516484	0.917582	0.00422217	21.25	0.780248	48.3498	0.242841	36.797	172.149	3.90205	5.7772	7.9564	2.31164	-0.21339	0.865119	9.73045e-06
54	5	1.92431	46.6198	0.0412851	0	0.668811	0.0480152	23.8763	0.0370618	0.577314	0.00104417	0	1.22137	15.2842	0.129474	0	1.00813	0.048931	16.617	0.0511124	9.07749	0.0849948	0	0.357859	0.0276514	0.103129	4.02427	0.326531	0.382653	0.714465	0.0604141	-0.31332	2.33257	0.627551	0.780612	0.00574204	45.2761	0.598537	56.3888	0.200568	31.835	180.279	3.82614	5.43849	17.7224	2.66002	-0.227591	0.867517	9.34345e-07
55	5	2.06512	50.1568	0.0411732	0	0.668917	0.0534951	25.8436	0.0430756	1.43328e-14	0.000858819	0	1.23594	57.7149	0.0345629	0	0.959552	0.0536651	17.5147	0.029279	41.9303	0.0184276	0	0.346219	0.0450995	-0.0486534	2.46599	0.28655	0.397661	0.749727	0.114177	-0.900483	3.14207	0.578947	0.859649	0.00601151	29.8892	0.641092	41.639	0.202115	43.6781	136.667	3.61621	5.36353	11.8435	2.44054	-0.177588	0.805245	8.81466e-07
56	3	1.75933	73.99	0.023778	0	0.796674	0.0363096	23.1454	0.00542903	0	7.33752e-05	0	1.02273	4.37	0.234035	0	1.06158	0.0587511	14.1642	0.0163143	9.36222e-16	0.00373326	0	0.134615	0.0521648	-0.359908	1.85048	0.0769231	0.185897	0.0967949	0.0547651	-0.581143	2.43984	0.00641026	0.147436	0.0169766	65.5294	0.294819	46.4628	0.21602	17.8235	120.322	3.21543	4.232	34.955	2.53356	-0.288526	0.871748	3.12248e-05
56	3	1.48477	50.6017	0.0399977	0	0.820889	0.0263733	19.743	0.127719	26.0829	0.0214039	0	1.00414	0.0661364	0.00705054	0.000861974	1.18606	0.0571338	12.2048	0.0506898	0.43617	0.0465002	0.000291855	0.14729	0.0363916	0.194292	2.75522	0.0961538	0.185897	0.151224	0.0446622	0.0383199	2.8026	0.0897436	0.198718	0.0129839	16.2749	0.607106	20.7116	0.331694	16.1195	66.5714	3.12586	4.68056	8.56377	2.10174	-0.140133	0.711372	3.23438e-05
56	5	1.70032	27.363	0.0623201	0	0.868042	0.0471157	23.0616	0.0196091	1.46395	0.00349191	0	1.11061	5.0321	0.226558	0.00121331	1.14417	0.0465511	14.2882	0.01763	0.796495	0.0383724	0.000146697	0.437401	0.0248531	0.433738	2.88979	0.410256	0.474359	0.682178	0.0413184	0.24351	2.71831	0.628205	0.737179	0.00363379	62.3048	0.413051	53.0751	0.152728	31.2667	149.996	3.81642	5.87752	23.0337	2.79986	-0.188146	0.839622	1.12502e-06
57	4	1.82901	270.53	0.00676083	0	0.715697	1.60881e+13	20.6493	0.043898	1.16132e-13	0.000162267	0	1.22867	270.53	0.00454173	0	1.05295	10807523596168	15.57	0.0294894	1.16132e-13	0.000109006	0	0.271055	0.0733778	0.435469	2.41235	0.180851	0.37766	0.681294	0.0862823	-0.746085	3.54043	0.585106	0.787234	0.00709685	54.1105	0.55356	60.6022	0.178237	40	188.298	3.66538	5.11186	20.2008	2.6864	-0.261456	0.886052	7.43465e-07
58	6	1.92063	91.0273	0.0211011	0	0.838933	0.0405575	25.5167	0.0165158	0.817424	0.00026523	0	1.30449	7.03	0.185561	0	1.128	0.0683773	17.3559	0.0204661	9.31529e-16	0.00291125	0	0.31928	0.0363094	-0.100061	1.72942	0.270531	0.357488	0.571805	0.0605032	0.276252	1.43243	0.516908	0.647343	0.0111883	144.458	0.0657779	77.3148	0.118625	28.5694	164.801	3.42815	4.5702	47.4905	3.04332	-0.268083	0.870078	3.48976e-06
59	5	2.18617	54.7984	0.0448729	0	0.805164	0.0572228	28.0508	0.101953	17.7311	0.0167318	0	1.46444	8.40974	0.202764	0.00152648	1.33461	0.0570507	17.4752	0.101958	9.58865	0.0311514	0.000808238	0.307451	0.0373092	-0.298156	2.90638	0.259887	0.350282	0.648003	0.0634346	0.0613767	3.45136	0.564972	0.723164	0.012212	12.6345	0.411243	10.7298	0.339426	38.3533	30.2847	3.08025	4.83486	6.22006	2.01393	-0.0913724	0.608735	1.22431e-05
60	6	1.91016	66.9414	0.0300881	0	0.707445	0.0263277	24.3995	0.0860947	12.9061	0.00823479	0	1.3103	4.35	0.301218	0.000528466	1.19503	0.0666391	17.3419	0.0339209	3.57874e-15	0.00779792	0.000593479	0.311633	0.0386274	-0.313926	2.42394	0.259259	0.359788	0.676252	0.0943839	-0.413238	2.42971	0.555556	0.793651	0.00871315	20.9214	0.622116	27.6823	0.286629	49.7833	89.8078	3.39765	5.04385	10.3899	2.22463	-0.180732	0.795555	2.51301e-06
60	6	2.18523	141.194	0.0215532	0	0.697958	0.0489755	26.7238	0.16164	93.6496	0.00926655	0	1.48662	204.648	0.0788313	0.00020615	1.1781	0.0112763	18.8847	0.129387	116.556	0.127013	0.000442028	0.28552	0.0400127	0.462548	3.63312	0.232804	0.333333	0.622207	0.0850816	0.194062	2.29804	0.518519	0.740741	0.00888942	11.7807	0.808149	30.7028	0.336389	45.9219	111.031	3.36708	5.05307	5.43563	2.00637	-0.155511	0.757275	2.16583e-06
60	6	2.04409	187.002	0.0160924	0	0.70645	0.0236177	24.9962	0.176759	98.8295	0.0102104	0	1.40517	186.609	0.0891179	0.000328136	1.1949	0.0163439	17.7272	0.12852	124.823	0.124658	0.000509085	0.313375	0.0462633	0.263129	2.98865	0.253968	0.375661	0.632388	0.104486	-0.218876	3.13141	0.486772	0.756614	0.0112596	6.74226	0.773792	14.9028	0.394251	43.4821	52.869	3.30739	4.90842	2.91466	1.7878	-0.167091	0.768999	3.68796e-06
60	6	1.92135	46.2096	0.0415821	0	0.661712	0.0400229	23.9511	0.0354822	0.291781	0.000882366	0	1.23313	5.38542	0.275887	0	1.12947	0.0594653	16.9354	0.0465382	8.09954	0.0357989	0	0.293871	0.0489617	0.684088	3.41514	0.238095	0.359788	0.474941	0.193824	-0.0864311	1.75572	0.232804	0.73545	0.00576649	32.4555	0.749855	64.8734	0.226952	38.3991	227.038	3.80085	5.58143	13.8964	2.47831	-0.236374	0.880911	1.48863e-06
61	5	1.71243	16.9342	0.163286	0.000276857	1.02045	0.067297	23.3837	0.0655574	11.7226	0.0904145	0.000758294	1.47664	3.83831	0.43202	3.93382e-05	1.59839	0.0534687	16.4793	0.0778071	1.41939	0.146765	0.000268144	0.401894	0.0467095	0.192477	3.09797	0.347059	0.458824	0.67343	0.0711729	0.0559795	3.47937	0.588235	0.758824	0.00645901	16.6664	0.663674	24.7772	0.278251	37.8065	82.4422	3.54593	5.46712	7.08347	2.18291	-0.149467	0.765849	1.28045e-06
61	5	1.80998	29.7325	0.0610991	0	0.842189	0.0698995	23.8448	0.00601618	1.83409	0.00371204	0	1.30863	7.26	0.180252	0.000995237	1.28496	0.047279	16.4331	0.0387101	1.79689e-15	0.00533197	0.000725593	0.35361	0.0294587	-0.227515	3.23014	0.323529	0.388235	0.626872	0.0472874	0.0916698	2.16408	0.558824	0.694118	0.00559339	39.8326	0.483578	38.566	0.151538	39.6402	114.431	3.68136	5.39146	13.2606	2.57686	-0.202278	0.83832	1.1672e-06
61	5	1.67669	29.81	0.0562459	0	0.907229	0.0580702	22.7635	0.00703987	2.16275e-14	0.000236158	0	1.31212	6.01543	0.244618	0.000143221	1.38088	0.0442715	15.8333	0.0439708	1.74819	0.0939852	0.000474785	0.363361	0.0256043	-0.255419	2.70166	0.335294	0.4	0.632605	0.040235	-0.124505	2.23445	0.588235	0.688235	0.00605732	39.1506	0.605791	49.6572	0.187511	37.1674	159.478	3.77306	5.3603	14.401	2.5641	-0.268406	0.900108	1.15433e-06
61	4	1.69996	37.505	0.0479784	0	0.7122	0.0548044	22.0444	0.0256302	10.4401	0.010057	0	1.12416	3.63	0.309685	0.000879508	1.13923	0.0547867	15.0943	0.0256029	4.55626e-16	0.00705314	0.000304988	0.284706	0.0410835	-0.171411	2.29492	0.241176	0.323529	0.477059	0.184649	0.0676696	1.45932	0.241176	0.711765	0.00800997	82.3019	0.597022	102.117	0.13343	34.2453	326.166	3.75602	4.98308	32.7722	2.8358	-0.315735	0.91957	3.22705e-06
62	6	1.80299	146.047	0.0140059	0	0.82193	0.0274949	23.8288	0.0647252	63.3254	0.00460038	0	1.21081	196.847	0.0531359	4.74105e-05	1.16652	0.00930422	16.2295	0.0624763	122.615	0.0761368	0.000224558	0.293362	0.0315525	0.339396	2.99808	0.251497	0.335329	0.480952	0.112438	0.0557435	2.26223	0.341317	0.628743	0.00384331	26.9302	0.698476	44.6568	0.245312	34.9501	151.697	3.81631	5.82316	11.2364	2.42371	-0.189242	0.839005	1.72691e-07
63	6	1.96274	194.576	0.0144097	0	0.764857	0.0270256	24.1907	0.163131	94.1545	0.00929011	0	1.50031	255.071	0.0158907	1.48126e-05	1.191	0.02084	18.9717	0.136303	53.6601	0.047881	0.000131678	0.313901	0.0532106	-0.00537195	2.22411	0.24359	0.378205	0.529713	0.150968	-0.441168	3.25801	0.339744	0.717949	0.00510686	23.3441	0.650772	33.4224	0.275521	39.7468	110.346	3.68636	5.63433	10.8634	2.33261	-0.165914	0.799488	1.13098e-06
63	6	2.0685	184.407	0.0196493	0	0.706588	0.0247222	24.1837	0.323213	101.642	0.01753	0	1.5701	228.125	0.0412079	5.07266e-05	1.11655	0.0190638	18.792	0.272653	92.5311	0.0863157	0.000253148	0.269865	0.0615581	0.732576	3.31992	0.198718	0.358974	0.518045	0.132711	-0.440732	2.75024	0.326923	0.679487	0.0056022	12.9836	0.747589	25.7191	0.304506	41.2404	89.8929	3.59686	5.51065	5.3517	2.08362	-0.145807	0.76135	6.68824e-07
63	6	1.89068	39.5693	0.0530306	0	0.641796	0.0480543	23.5531	0.0648526	11.5618	0.0183115	0	1.32109	259.794	0.00526562	0	0.998607	0.00581993	18.1592	0.0683015	32.8612	0.00146833	0	0.390235	0.0580468	0.771212	3.17774	0.326923	0.474359	0.708904	0.103863	0.230821	2.6601	0.596154	0.858974	0.00412005	40.2212	0.581932	48.1036	0.178134	38.8654	152.193	3.81379	5.7029	15.2212	2.58862	-0.183805	0.82748	5.07308e-07
64	4	1.49502	267.768	0.00719527	0	0.880131	0.200275	17.5187	0.198141	42.5913	0.0104218	0	1.12272	234.151	0.00355505	0.000127129	1.25696	0.148816	12.6467	0.128865	98.1972	0.00154405	0.000307363	0.192999	0.0489395	0.552693	4.18865	0.131579	0.256579	0.211181	0.0842939	1.08396	4.75538	0.118421	0.309211	0.00466016	21.0256	0.760119	43.8252	0.254162	23.1477	154.275	3.7334	5.76447	9.02873	2.289	-0.148339	0.776474	1.82995e-06
64	4	1.74192	24.42	0.0713317	0	0.719942	0.0635552	21.5421	0.0493075	7.35482e-15	0.00201914	0	1.08616	96.96	0.0146646	0	0.919209	0.00847429	15.2924	0.00764138	29.4512	0.0122141	0	0.45	0.0175478	-0.866857	3.23276	0.434211	0.467105	0.379825	0.161906	-0.158881	1.91204	0.203947	0.592105	0.00940538	112.461	0.424422	97.6938	0.1155	40.2809	278.314	3.71049	4.82147	37.0246	3.01737	-0.26364	0.876767	1.10467e-05
65	3	1.39327	38.6854	0.0380166	0	0.74321	0.0419396	18.4402	0.0185167	10.016	0.00838557	0	1.06352	263.57	0.00403507	0	1.01586	0.00472919	15.1215	0.0163443	5.91645e-14	6.20112e-05	0	0.372613	0.0772374	0.0760097	1.63089	0.283688	0.475177	0.414075	0.155154	0.324194	1.64276	0.234043	0.631206	0.00974151	86.0278	0.54047	93.6042	0.127843	30.5	288.389	3.7132	4.72187	32.25	2.86708	-0.349203	0.929705	2.45712e-06
65	3	1.34398	263.57	0.00509912	0	0.910434	0	17.7365	0.0346892	0	0.000131613	0	1.17744	3.63	0.324363	0.00136085	1.28702	0	14.7614	0.0129008	4.55056e-16	0.00355395	0.00016382	0.152651	0.0875713	0.367696	3.32051	0.0638298	0.22695	0.103681	0.0669631	0.203963	2.27867	0.0212766	0.170213	0.00871901	43.8182	0.291822	30.9373	0.131969	18.6	79.9309	3.33163	4.86252	15.0496	2.51544	-0.197398	0.809481	5.38693e-06
65	4	1.84009	103.076	0.0197877	0	0.666118	0.0226132	22.9228	0.197315	27.1983	0.00918364	0	1.49221	106.71	0.0139838	0	0.906345	0.018051	18.6471	0.161515	8.58393e-14	0.00151358	0	0.291726	0.0652654	0.391621	2.94396	0.219858	0.375887	0.630071	0.122064	-0.726505	3.2607	0.460993	0.765957	0.00438434	31.5511	0.647285	44.726	0.202617	33.3723	147.353	3.81619	5.69163	12.804	2.4738	-0.217791	0.866713	5.81553e-07
65	4	1.75022	31.0849	0.0564009	0	0.732164	0.0567263	22.6224	0.103747	0.877682	0.00443294	0	1.31965	52.5477	0.137124	0	1.06134	0.0640894	18.5153	0.0717818	51.1044	0.118192	0	0.351641	0.0951548	-0.0599726	1.65979	0.212766	0.475177	0.781791	0.116504	0.316422	1.79208	0.64539	0.929078	0.00577801	36.8582	0.708779	63.2821	0.202114	28.2836	216.27	3.7768	5.42304	15.5882	2.52184	-0.291152	0.917845	4.58547e-07
66	3	1.66955	48.82	0.034198	0	0.692816	0.0450837	21.6969	0.0357403	0	0.000732084	0	0.873137	265.68	0.00328642	0	1.01976	0.00402627	12.3041	0.00439401	5.89892e-14	1.65387e-05	0	0.266971	0.0760099	1.07731	4.01765	0.191489	0.347518	0.260385	0.170109	0.784592	2.47001	0.0780142	0.489362	0.0111728	81.2247	0.630518	109.917	0.184479	28.5955	358.443	3.61626	4.69402	35.0153	2.81443	-0.346261	0.927329	8.30534e-06
66	6	2.18143	244.306	0.0121458	0	0.738927	0.101843	26.2859	0.0986386	64.8711	0.0127821	0	1.18705	253.105	0.0133286	0	1.01376	0.0554718	14.9295	0.0554348	55.8301	0.0392627	0	0.322973	0.0457167	0.298042	2.6719	0.269504	0.382979	0.658676	0.108958	-1.3536	5.2403	0.503546	0.77305	0.0119059	10.5215	0.796002	25.7884	0.363716	48.3427	92.632	3.36475	5.03825	4.99535	1.97048	-0.16846	0.777294	9.93475e-06
66	6	2.06391	209.742	0.014768	0	0.779245	0.0366648	25.8247	0.0860235	84.4043	0.0152489	0	1.13123	207.983	0.0415904	9.41273e-05	1.09772	0.0199706	14.7461	0.0380976	109.317	0.113599	0.000286135	0.301948	0.0449872	0.238181	2.84006	0.241135	0.361702	0.611066	0.0893076	-0.202996	3.3575	0.496454	0.716312	0.0113628	8.94098	0.624836	11.9161	0.351602	42.9712	38.7234	3.18924	4.87972	3.80629	1.90192	-0.110851	0.660285	7.6702e-06
66	6	2.17055	68.6522	0.0530303	0	0.762545	0.0213214	28.595	0.0436445	43.1638	0.0356244	0	1.13887	95.0957	0.0174209	0	1.01631	0.0114385	16.2512	0.0152357	36.9063	0.0380673	0	0.28338	0.0373132	0.0346049	2.73802	0.22695	0.326241	0.567376	0.132545	0.737608	2.43308	0.41844	0.780142	0.00653353	55.1282	0.669881	83.4975	0.141487	32.3718	278.862	3.81797	5.19242	19.8933	2.70945	-0.307527	0.921123	9.03291e-07
68	1	1.60774	30.9718	0.0537992	0	0.843801	0.043645	21.9048	0.0225324	7.02087	0.00842813	0	1.2344	4.34005	0.289791	1.73196e-05	1.12294	0.0536293	16.8319	0.0223119	0.449671	0.0593375	0.000147132	0.539597	0.0465037	-0.334226	3.61663	0.484663	0.601227	0.844385	0.0721326	-0.0457941	3.28403	0.748466	0.932515	0.0169737	6.72303	0.841938	21.2671	0.451685	40.105	78.3455	3.33865	4.71803	3.65141	1.71196	-0.242837	0.853562	5.61922e-06
69	3	1.35517	115.842	0.0251602	0	0.796813	0.040409	17.6072	0.152396	105.392	0.016843	0	0.914706	3.34126	0.120015	0.000670921	1.34908	0.0700393	10.8608	0.0633641	24.7836	0.176754	0.00054344	0.152521	0.0202827	0.493351	3.15928	0.13	0.18	0.118109	0.0425261	0.338491	3.47244	0.07	0.175	0.0267708	24.8185	0.757573	51.1876	0.445445	15.6795	179.932	3.10698	4.44365	17.2724	2.04622	-0.219234	0.81558	3.2295e-05
71	4	2.01488	100.186	0.0229919	0.000185267	0.621759	0.0242809	21.4747	0.141988	18.8975	0.0163048	0.000741066	1.30442	245.404	0.00873961	0.000188741	0.896709	0.00793591	16.5008	0.182289	57.6225	0.0155564	0.000754963	0.358254	0.080156	-1.09941	3.87182	0.301435	0.425837	0.825957	0.156002	-1.95845	7.30827	0.741627	0.91866	0.00712586	12.1185	0.869061	46.2754	0.391863	28.6884	172.983	3.80523	5.53966	6.44912	2.00339	-0.254464	0.895063	1.42156e-05
72	5	1.83033	38.5594	0.0528955	0	0.877007	0.06003	25.1258	0.0917911	14.4721	0.0151502	0	1.28312	5.28654	0.253498	0.000736333	1.15447	0.0494075	16.6953	0.0575132	0.922921	0.0633643	0.000691923	0.342834	0.0388462	-0.00430053	2.80924	0.297619	0.392857	0.617636	0.0576158	-0.0371107	2.21198	0.535714	0.690476	0.00334101	56.9298	0.437907	50.6409	0.156151	32.3959	145.634	3.83571	6.04944	21.5074	2.77517	-0.120141	0.733814	7.04999e-07
73	1	1.64482	27.5812	0.0596718	0	0.77227	0.0624548	21.2876	0.0157629	0.633994	0.00173632	0	1.09146	5.28824	0.253447	0	1.05052	0.0457916	15.5829	0.0129479	1.44466	0.183013	0	0.472989	0.0254952	-0.433713	2.19276	0.443878	0.5	0.758703	0.120261	-0.49426	2.24392	0.622449	0.897959	0.00941087	75.916	0.648953	108.128	0.194299	32.5725	356.596	3.78365	4.89885	31.9115	2.7992	-0.326639	0.923196	4.6708e-06
73	1	1.71006	31.5342	0.0542327	0	0.80197	0.045164	22.4328	0.0126286	0.284368	0.000598209	0	1.18051	5.24231	0.242087	0	1.09326	0.0487626	16.4562	0.0145429	1.16556	0.079076	0	0.478022	0.0295661	-0.044079	2.42395	0.443878	0.515306	0.884812	0.0590458	0.123512	2.86216	0.821429	0.964286	0.00705002	64.4624	0.470278	60.8456	0.169584	29.526	178.92	3.77222	5.13704	24.6193	2.77603	-0.21895	0.846879	8.17652e-07
73	1	1.56685	27.82	0.0564115	0	0.811631	0.060597	20.727	0.00713707	1.22275	0.00230467	0	1.09343	5.8	0.188522	0	1.10407	0.0445951	15.1922	0.0105095	9.36222e-16	0.00181199	0	0.520918	0.0428524	0.907806	2.69284	0.479592	0.576531	0.928571	0.0691238	-1.06305	2.79448	0.816327	0.994898	0.0155285	96.625	0.404108	81.076	0.152023	41.9583	227.679	3.38237	4.31971	34.1711	2.85892	-0.222523	0.81298	5.7416e-06
73	1	1.51546	28.0456	0.0541435	0	0.780601	0.0595077	20.3881	0.00746287	1.33658	0.00240802	0	1.09161	1.45	0.752832	0	1.13993	0.056535	14.976	0.00918454	2.28482e-16	0.00633416	0	0.451814	0.0206485	-0.225687	2.10431	0.423469	0.47449	0.504252	0.0585199	-0.74805	2.7656	0.438776	0.561224	0.00745877	33.0916	0.568026	38.3028	0.166545	32.2366	120.12	3.58628	5.02714	11.4798	2.42364	-0.261783	0.883187	2.75664e-06
74	3	1.18799	208.735	0.0156892	0	0.934068	0.0164038	16.212	0.106787	110.55	0.0200633	0	0.967052	1.3016	0.157972	0.00108672	1.33498	0.165115	11.8165	0.0379923	1.51034	0.183917	0.000337172	0.149162	0.0202905	2.1548	15.0175	0.131868	0.164835	0.14615	0.026883	2.29209	15.8937	0.126374	0.164835	0.0859524	14.5516	0.859214	51.6799	0.569694	22.6836	192.168	2.78959	3.83328	10.7609	1.75671	-0.274588	0.83952	0.000646969
74	3	1.08186	217.78	0.00879319	0	0.947421	0.0171971	14.7269	0.0671558	98.3467	0.00962651	0	0.942211	0	0	0.000522453	1.47283	0.172516	10.7857	0.0179209	0	0	0.000488914	0.115053	0.01281	-0.170763	3.50662	0.0989011	0.131868	0.104986	0.017188	-0.227392	3.38692	0.0824176	0.120879	0.0328593	11.2911	0.400316	9.41422	0.490169	23.8806	26.3658	2.78558	3.96074	7.87244	1.73709	-0.159218	0.704268	9.33226e-05
74	3	1.1763	64.8337	0.086058	8.38102e-05	0.991996	0.0303277	16.0239	0.0958315	78.7092	0.136872	0.000280892	1.04863	1.53359	0.0794033	0.000709621	1.47024	0.0545456	11.7527	0.0670094	16.8068	0.196983	0.000510224	0.119155	0.0210936	0.522201	4.23749	0.0934066	0.148352	0.121235	0.0223908	0.234116	4.48579	0.0934066	0.148352	0.0955091	7.33111	0.878781	30.239	0.638814	17.12	113.625	2.49716	3.41177	5.70792	1.41573	-0.249724	0.788838	0.000266152
74	3	1.69454	26.1797	0.0651125	0	0.763506	0.0439397	22.0964	0.0447247	2.0241	0.00537576	0	1.10925	114.046	0.124076	0	1.0475	0.0456807	15.8051	0.0670163	136.064	0.0989286	0	0.157895	0.042535	0.798864	2.68479	0.115385	0.225275	0.17539	0.0968367	1.68012	6.12969	0.0879121	0.274725	0.00696096	54.0184	0.731018	100.413	0.227008	25.6507	347.632	3.84451	5.36585	25.2462	2.6798	-0.289251	0.914921	4.94104e-06
75	4	2.68776	37.1238	0.0728191	0	0.739779	0.0746087	34.0307	0.195902	2.91017	0.00751312	0	1.78969	83.2795	0.0208308	0	0.923112	0.0356025	24.5244	0.14133	39.6013	0.0099597	0	0.254791	0.0513519	0.102201	2.08808	0.193939	0.327273	0.857166	0.123087	-0.598586	2.73632	0.648485	1	0.00408538	31.399	0.740757	60.559	0.232367	37.2067	210.837	3.93622	5.73996	12.8842	2.50009	-0.242211	0.891295	5.3031e-07
75	4	2.16898	38.52	0.0563078	0	0.755734	0.0577108	27.1771	0.0549994	7.24078e-15	0.00142781	0	1.41692	0	0	0	1.08919	0.0836625	19.7256	0.0606589	0	0	0	0.308418	0.0330389	-1.15484	3.49329	0.272727	0.339394	0.866218	0.14747	0.338496	2.23223	0.690909	1.06667	0.0052597	33.5064	0.799488	83.5523	0.160539	27.3526	300.703	3.95217	5.38592	11.1868	2.47446	-0.357193	0.950723	5.81095e-06
76	6	1.73461	30.5275	0.0581186	0	0.784044	0.0604788	23.1027	0.190834	6.9638	0.00901058	0	1.24681	15.6601	0.10364	5.55239e-05	1.00315	0.0509694	17.3698	0.0948599	11.9517	0.0919291	0.000237643	0.326144	0.0473236	0.365839	2.25441	0.264706	0.394118	0.552518	0.231738	0.227842	1.58634	0.276471	0.870588	0.00463941	18.5869	0.887258	82.4308	0.302333	35.1646	311.136	3.98837	5.71903	8.60157	2.22621	-0.277536	0.917418	6.34229e-07
77	5	1.5191	39.9409	0.0421423	0	0.769844	0.0372348	20.3426	0.0356568	13.1081	0.0134301	0	1.06772	62.2064	0.0140313	0	0.991173	0.0265733	15.3684	0.0216328	64.9384	0.0204898	0	0.435902	0.0339889	-0.166191	2.80821	0.39375	0.48125	0.653835	0.053996	0.101506	2.46468	0.58125	0.725	0.00459001	19.4478	0.702133	32.6451	0.264489	25.2319	111.133	3.70354	5.66561	8.14358	2.26487	-0.163733	0.797441	4.11669e-06
77	5	1.47692	39.7126	0.0385185	0	0.784484	0.0296541	19.7467	0.0198592	6.18278	0.00857798	0	1.03177	43.073	0.0135703	0	0.994037	0.02128	14.9333	0.017088	50.5245	0.0108176	0	0.443106	0.0297502	-0.0894955	3.20439	0.40625	0.48125	0.643665	0.0401581	-0.253418	2.84039	0.5875	0.69375	0.028729	4.03666	0.837531	12.4229	0.517067	49.8851	45.6548	2.91132	4.08852	2.21601	1.49464	-0.217372	0.794389	3.25353e-05
77	5	1.49685	28.7049	0.0547218	0	0.83893	0.0405266	20.5837	0.00812585	7.13825	0.0104841	0	1.10747	4.19779	0.519662	0	1.07118	0.0583092	15.6247	0.0414038	10.2867	0.334942	0	0.415391	0.0346447	0.349364	2.88073	0.375	0.4625	0.614245	0.0452075	6.01685e-05	3.39243	0.55625	0.66875	0.0145899	12.9119	0.505996	13.0686	0.345602	46.4571	39.3626	3.13765	4.74197	6.77807	1.98724	-0.112671	0.657502	6.29958e-06
79	3	1.9827	274.296	0.00722831	0	0.833353	3.488e+13	24.1507	0.0668982	5.87076e-14	0.00024389	0	1.23622	274.296	0.00450688	0	1.14872	2.17478e+13	14.6819	0.0417113	5.87076e-14	0.000152067	0	0.207746	0.0232224	0.241512	1.66188	0.178404	0.239437	0.172535	0.0512433	0.845652	2.73309	0.122066	0.234742	0.00798322	35.3817	0.555307	39.7821	0.182093	18.8015	123.747	3.51838	4.99346	13.485	2.479	-0.251328	0.872911	2.7951e-06
79	3	1.60635	45.4789	0.0379578	0	0.877789	0.0411903	22.1761	0.0292899	10.8167	0.0124834	0	1.03408	0	0	0.000882401	1.18828	0.059136	13.5313	0.0157406	0	0	1.57847e-05	0.311946	0.033864	0.404959	2.28347	0.286385	0.352113	0.116849	0.0678093	0.951926	2.46801	0.0657277	0.230047	0.0242975	83.8	0.445392	75.5488	0.164584	21.6909	218.395	3.12799	3.9914	31.1716	2.6584	-0.250369	0.82518	1.71326e-05
79	6	1.68166	40.7413	0.0446851	0	0.839835	0.0423329	22.7568	0.0337448	11.0363	0.0130157	0	1.04276	188.633	0.0212544	0.000276395	1.1065	0.00435378	13.8281	0.0507369	129.092	0.105373	0.00049648	0.32189	0.0270076	0.0935073	2.51505	0.29108	0.361502	0.373239	0.0737996	0.493057	2.94544	0.276995	0.460094	0.00419285	41.6946	0.69363	68.0462	0.161467	28.0879	230.49	3.88175	5.64393	14.3841	2.59631	-0.311036	0.935368	1.78919e-06
79	6	2.05726	274.296	0.00750015	0	0.783513	3.01598e+12	21.6968	0.149619	6.83484e-13	0.000545467	0	1.28271	274.296	0.00467637	0	1.16519	1.88047e+12	13.2293	0.0932883	6.83484e-13	0.000340101	0	0.215476	0.0309707	-0.1501	2.9482	0.173709	0.258216	0.331912	0.0948334	-0.0259991	2.14183	0.206573	0.455399	0.0035603	18.3423	0.799295	45.6946	0.248127	34.6103	164.436	3.89352	5.87749	6.94533	2.23605	-0.18479	0.835344	4.99145e-07
79	6	2.14347	191.095	0.0161817	0	0.792583	0.0255042	27.4823	0.0928177	95.1692	0.0116122	0	1.32312	269.97	0.0151364	0	1.02704	0.015902	16.6274	0.0773308	34.3388	0.0817686	0	0.244579	0.033694	0.529886	4.11288	0.206573	0.28169	0.480289	0.0908902	-1.04863	3.40143	0.323944	0.58216	0.00689956	28.6491	0.687138	45.7855	0.232283	43.6199	154.493	3.62924	5.2777	12.2727	2.40746	-0.194696	0.824413	6.95228e-07
81	3	1.82828	50.6674	0.037193	0	0.670322	0.0380762	22.3112	0.0685088	6.46916	0.00900435	0	1.10022	0.826765	0.0465043	0.000748721	1.06499	0.0664768	14.7015	0.066658	1.89674	0.119148	0.00064122	0.237317	0.0810639	0.60218	1.80002	0.15873	0.365079	0.285559	0.131684	0.283196	2.27924	0.116402	0.449735	0.0047377	29.1907	0.740818	56.313	0.174542	28.3256	196.061	3.86699	5.50231	9.17028	2.41804	-0.291233	0.920181	2.7345e-06
81	6	2.43761	51.7709	0.0578474	0	0.660267	0.072489	30.1691	0.0557836	23.6545	0.0239984	0	1.49502	17.4087	0.208966	0.000498709	1.00329	0.0530096	19.8489	0.0942501	11.7787	0.225639	0.000796211	0.293442	0.0277488	0.392237	2.70849	0.26455	0.333333	0.792258	0.0885834	-0.364706	2.94346	0.68254	0.904762	0.0101425	9.48373	0.788539	22.4243	0.359462	45.8048	80.2135	3.49179	4.97515	4.21666	1.9231	-0.2366	0.858404	1.09515e-05
81	6	1.95672	31.93	0.0612816	0	0.847028	0.0536542	25.8744	0.0136429	3.65007e-15	0.000427276	0	1.44068	7.03	0.204933	0.00126419	1.23684	0.0502281	17.3859	0.0206556	1.82503e-15	0.00293821	6.54611e-05	0.33751	0.0473432	0.256736	1.99535	0.280423	0.402116	0.678641	0.0351781	0.280917	2.18991	0.634921	0.724868	0.00833285	31.4122	0.676218	48.5083	0.186833	37.3969	162.621	3.70879	4.95979	10.0833	2.44441	-0.298872	0.908276	4.32651e-06
82	4	2.48424	223.932	0.0152964	0	0.655484	0.0463144	25.641	0.187854	85.6724	0.0115624	0	1.45241	259.204	0.0106455	1.72363e-05	1.02513	0.0275869	14.9942	0.100358	58.4454	0.0380525	0.000145233	0.294489	0.0292751	0.477266	6.07737	0.257576	0.328283	0.684645	0.23228	-0.365339	2.04118	0.333333	0.959596	0.00453783	17.2784	0.800159	43.2304	0.305892	39.5181	155.643	3.82341	5.7493	8.36223	2.17965	-0.189065	0.836032	1.43622e-05
82	4	2.47429	217.478	0.0164408	1.19902e-05	0.633296	0.0409869	25.7303	0.587279	90.5329	0.0156253	0.000130739	1.45528	242.039	0.0230348	6.39074e-05	0.926196	0.0244136	15.0233	0.305349	85.9466	0.0895333	0.000259401	0.234533	0.0336884	-0.109378	3.03768	0.191919	0.277778	0.518256	0.259572	0.165985	1.63125	0.20202	0.878788	0.00437797	14.3072	0.866882	53.7387	0.318563	30.4094	200.648	3.88729	5.80677	6.50494	2.11524	-0.21038	0.862949	2.47407e-06
82	4	2.28667	43.8104	0.0560838	0	0.67439	0.0456226	28.8871	0.113755	10.2098	0.0177904	0	1.18308	94.4646	0.0143613	0	1.01009	0.0144587	16.8611	0.0619121	56.054	0.00331132	0	0.245581	0.0337589	0.71864	3.60314	0.20202	0.282828	0.769571	0.0702793	-0.284802	3.0013	0.69697	0.848485	0.011405	21.7697	0.607765	27.7509	0.247445	40.8487	89.2337	3.42779	4.74372	9.47364	2.23887	-0.237238	0.849168	4.18883e-05
82	4	2.22193	72.8771	0.0313565	0	0.638195	0.0292661	27.3834	0.0404517	10.8305	0.00623481	0	1.17563	78.25	0.0150241	0	0.979017	0.0161284	15.9603	0.0216638	0	0.000276853	0	0.26322	0.0301386	0.412573	2.2209	0.237374	0.29798	0.863042	0.0967189	-0.0525159	1.92211	0.762626	0.964646	0.00884298	66.8636	0.620306	88.0495	0.172346	33.9545	285.334	3.71468	4.84362	28.0847	2.75605	-0.336334	0.926779	1.52506e-06
83	4	1.72804	80.8384	0.0443493	0	0.858706	0.0605742	23.8223	0.0613984	92.6318	0.0236491	0	1.22585	22.0757	0.170316	0	1.03148	0.0655511	17.5656	0.0661344	30.527	0.0848328	0	0.416533	0.093267	-0.21258	2.02017	0.284768	0.536424	0.82005	0.100811	-0.682653	3.11509	0.708609	0.933775	0.00654757	27.6596	0.581633	33.0567	0.234597	40.8839	104.567	3.59235	5.29422	12.9618	2.36222	-0.172074	0.794308	5.1241e-07
83	4	1.57191	72.0571	0.0239642	0	0.90747	0.0377132	22.0547	0.0473037	24.2226	0.00667952	0	1.17798	4.09289	0.296199	0	1.10093	0.0627255	16.338	0.0457664	0.569646	0.0625941	0	0.443709	0.0854501	-0.660364	1.98636	0.317881	0.529801	0.698153	0.10374	-0.266319	2.71335	0.589404	0.821192	0.00617492	32.0866	0.603803	40.4932	0.204896	37.368	129.886	3.70426	5.32451	12.7418	2.46289	-0.217944	0.853295	7.35782e-07
84	1	2.06034	29.832	0.0712092	0	0.7831	0.0534427	26.7286	0.0326744	6.25683	0.0104814	0	1.2627	14.0929	0.14712	0	1.00363	0.0525665	17.8705	0.0349939	9.64571	0.0854238	0	0.382592	0.0297633	0.226867	4.08987	0.355191	0.415301	0.86292	0.0471152	-0.0932125	1.90059	0.797814	0.918033	0.00824011	20.3077	0.685595	32.2954	0.293998	48.9663	108.874	3.49956	5.09264	9.55686	2.2541	-0.222279	0.848621	8.51907e-06
84	1	1.83028	35.3384	0.0551647	0	0.742591	0.0492595	23.8794	0.00922842	9.26252	0.0135798	0	1.10632	24.1395	0.0458744	0	0.959916	0.0391923	15.9599	0.00647402	0.735523	0.00155196	0	0.364107	0.0224724	-0.30987	2.73713	0.333333	0.393443	0.753236	0.0669077	-0.187771	2.38076	0.655738	0.836066	0.00681778	49.5115	0.645498	69.8324	0.150059	33.7557	229.818	3.85136	5.11979	16.0307	2.63694	-0.296233	0.911822	1.60655e-06
84	1	1.92438	29.31	0.0671271	0	0.75495	0.0508185	24.9805	0.0334266	5.5056	0.00868835	0	1.15781	23.5636	0.049171	0	0.972531	0.044944	16.6665	0.0239368	0.586554	0.00183217	0	0.409836	0.0211638	0.36829	3.00667	0.382514	0.42623	0.909091	0.035521	0.821924	2.7321	0.874317	0.95082	0.0164931	68.625	0.402499	57.4266	0.171904	41.125	161.082	3.29266	4.30421	30.4257	2.65427	-0.223312	0.813068	6.87126e-06
84	1	2.02521	33.0469	0.0660827	0	0.78849	0.0538487	26.3876	0.0617783	9.71115	0.0167065	0	1.24663	21.744	0.126672	0	0.998416	0.0428805	17.6331	0.0342496	39.4829	0.0848265	0	0.394837	0.0351986	-0.267403	2.64446	0.338798	0.437158	0.83785	0.0697979	-0.332451	3.3311	0.765027	0.928962	0.016744	15.2432	0.475936	14.5432	0.355005	50.6878	42.9298	3.03605	4.5676	8.72263	1.99774	-0.132189	0.690024	3.82424e-05
86	4	2.03369	57.94	0.0351	0	0.660264	0.0446712	24.2407	0.078311	0	0.00135159	0	1.37007	152.61	0.0101847	0	0.89887	0.0124071	17.3782	0.0654033	68.2055	0.00279648	0	0.199777	0.0636833	0.497975	3.0626	0.125	0.285714	0.5031	0.0823138	0.0682206	3.26337	0.404762	0.613095	0.00707271	38.6653	0.388509	31.6156	0.171887	31.9205	87.797	3.50211	5.15378	13.9989	2.52235	-0.161431	0.771667	5.45534e-07
86	4	2.27544	92.852	0.0344195	0	0.593814	0.0596586	27.2887	0.228745	74.5779	0.01516	0	1.62452	276.39	0.00587762	0	0.767861	0.00885111	19.2497	0.1564	3.42712e-13	0.000565866	0	0.276385	0.049578	1.07138	6.03655	0.214286	0.333333	0.803972	0.202046	-0.522167	2.57882	0.511905	1.04167	0.00603235	17.2451	0.779709	39.1416	0.276164	42.917	139.321	3.76946	5.4034	7.6179	2.16241	-0.250458	0.887202	1.06419e-06
86	4	1.82439	31.02	0.0588134	0.000175354	0.62711	0.0615106	22.0419	0.065665	1.08537e-14	0.00211686	0.000643892	1.12954	40.7432	0.0302438	0	0.882518	0.0399015	15.614	0.0333321	12.3093	0.00867581	0	0.432823	0.0288374	-0.57853	3.96664	0.39881	0.464286	0.727041	0.103184	-1.20459	3.42917	0.583333	0.833333	0.010129	39.3077	0.618258	51.4847	0.212341	45.6282	166.631	3.48748	4.88304	17.0487	2.52192	-0.242435	0.860239	3.44668e-06
88	1	2.05511	46.7135	0.0440012	0	0.724035	0.0574675	26.102	0.119783	0.689595	0.00260205	0	1.30225	65.5708	0.117565	0	1.01986	0.0551576	18.4144	0.0618943	86.2335	0.104524	0	0.388101	0.0450384	-0.932803	3.66254	0.325893	0.4375	0.785673	0.0935042	-1.5173	5.85113	0.651786	0.875	0.00778491	18.4429	0.637847	25.4628	0.348364	42.7526	83.4084	3.52011	5.3368	10.3959	2.13238	-0.175654	0.801353	6.5971e-05
88	1	1.72917	30.8554	0.059981	0.00011486	0.813048	0.0574631	22.3214	0.0284511	8.91752	0.0138334	0.000466578	1.21081	5.72952	0.21435	0.000908664	1.09739	0.052068	15.9271	0.0546161	1.43877	0.0154001	0.000739811	0.463645	0.0275401	-1.2086	6.65457	0.428571	0.495536	0.802503	0.0549192	-0.561239	3.32624	0.732143	0.866071	0.0269441	5.99578	0.885407	26.1612	0.500668	53.8541	98.649	3.07832	4.21732	3.59145	1.61665	-0.252433	0.839219	9.9139e-05
88	1	1.78029	27.7946	0.064939	0	0.835408	0.0523255	23.6017	0.0547972	3.955	0.00677103	0	1.28542	5.63	0.228315	0.000977986	1.13452	0.0543562	16.8627	0.0483059	0	0.00858009	0.000763813	0.406332	0.0293272	0.107692	2.80992	0.366071	0.446429	0.790097	0.0432828	-1.24108	4.72159	0.727679	0.830357	0.00542377	26.3309	0.814881	71.1189	0.271631	38.6466	258.145	3.87514	5.77079	12.2671	2.39295	-0.196277	0.845689	1.24508e-06
89	1	1.84454	23.1522	0.134701	0	0.967256	0.0673144	25.5157	0.122622	18.3369	0.10773	0	1.24922	1.65245	0.645142	0.000557983	1.42519	0.0527116	14.8284	0.0954409	1.28034	0.337244	0.000781661	0.271305	0.0359615	-0.216447	4.25428	0.229167	0.317708	0.503754	0.0639829	-0.755137	3.74254	0.416667	0.578125	0.00674406	15.0572	0.756261	30.8879	0.297166	46.1999	108.494	3.5822	5.39257	6.64258	2.12922	-0.171572	0.797823	3.23487e-06
89	1	2.0996	28.251	0.0754517	0	0.808722	0.0631851	27.8875	0.0170497	4.36977	0.00751896	0	1.17528	2.784	0.53407	0.000300518	1.15906	0.0536966	15.9058	0.0274554	1.48913	0.234394	0.000571944	0.348229	0.0282348	0.460914	3.81187	0.322917	0.380208	0.742083	0.0442347	-0.185591	2.08408	0.682292	0.802083	0.00523003	40.6243	0.688602	65.2288	0.191166	39.4763	220.291	3.884	5.54453	16.707	2.57079	-0.239493	0.882475	2.76587e-07
89	1	2.17525	27.3348	0.0796385	0	0.779784	0.0636053	28.279	0.0257368	0.733525	0.00250791	0	1.20691	2.9	0.416174	0.000454399	1.15693	0.0541927	16.1058	0.0316084	1.35429e-15	0.0108994	0.000669678	0.398858	0.0223726	-0.132663	2.3485	0.369792	0.421875	0.811828	0.0427959	0.448567	2.30983	0.770833	0.875	0.0130497	63.3158	0.112556	35.6731	0.169126	33.7895	79.3767	3.39023	4.86243	27.6309	2.75812	-0.215369	0.831112	4.87371e-06
89	1	2.23218	28.13	0.0793523	0	0.7255	0.0562897	28.3341	0.0258232	3.66205e-15	0.000917995	0	1.14914	2.30294	0.56113	0	1.0876	0.0545053	16.054	0.0123528	0.735585	0.206728	0	0.404412	0.0380485	-1.25935	3.98353	0.380208	0.4375	0.819853	0.0566985	-1.25795	4.57517	0.776042	0.869792	0.0136978	61.0449	0.224301	39.3483	0.162265	40.618	96.3484	3.29342	4.46037	22.4376	2.67653	-0.230592	0.829046	3.50422e-06
89	1	2.08018	28.13	0.0739489	0	0.778111	0.0528955	27.0534	0.0830227	1.08403e-14	0.00295139	0	1.14422	2.56167	0.484283	0	1.15048	0.0520028	15.4113	0.0264841	0.623765	0.160064	0	0.405208	0.031441	0.298186	2.21794	0.364583	0.453125	0.819444	0.0552441	-0.0129251	2.18972	0.744792	0.885417	0.0169377	17.0669	0.5449	18.7508	0.337039	52.5649	57.9362	3.01165	4.4	9.55614	2.05674	-0.164726	0.738977	4.94229e-06
91	4	1.75933	75.73	0.0232317	0	0.623653	0.0344168	20.8032	0.0458818	0	0.000605861	0	1.11566	271.42	0.00411046	0	1.09071	0.00570117	14.4768	0.0168526	1.74047e-13	6.20906e-05	0	0.255367	0.0150365	0.646958	2.40547	0.242938	0.276836	0.325198	0.081499	1.1529	3.98436	0.259887	0.491525	0.00971811	50.6474	0.611177	65.1292	0.212611	21.8141	209.869	3.62039	4.94826	23.4873	2.59927	-0.26392	0.881967	1.80287e-05
91	4	1.71627	271.42	0.00632329	0	0.710221	1.00643e+13	19.506	0.0504633	1.73907e-13	0.000185923	0	1.2316	271.42	0.00453763	0	1.22989	7.2222e+12	13.7493	0.0362127	1.73907e-13	0.00013342	0	0.272056	0.0574094	-0.0655295	1.65853	0.19774	0.344633	0.268362	0.0714148	0.597678	3.80701	0.19209	0.327684	0.00868411	35.3646	0.6184	46.3374	0.243932	21.4972	149.985	3.61171	5.06302	17.1256	2.45611	-0.281742	0.899961	6.94952e-06
91	4	1.55124	102.63	0.0151149	0	0.711552	0.0172205	19.0746	0.0110069	0	0.000107248	0	1.02149	3.70556	0.286656	0.000660801	1.17112	0.0618292	13.4223	0.0240506	0.764217	0.0602286	0.000500142	0.416824	0.0189029	-0.453798	1.62657	0.389831	0.435028	0.249215	0.0878183	-0.115063	1.99739	0.158192	0.361582	0.0157025	68.4727	0.182274	41.8678	0.166154	24.7273	98.9983	3.28256	4.35378	28.8972	2.67921	-0.259919	0.853024	9.64552e-06
91	4	1.74595	157.186	0.0159822	0	0.653337	0.029326	20.364	0.231915	93.2592	0.00871448	0	1.19528	269.792	0.00572872	0	1.12464	0.0104635	14.2498	0.126544	20.8547	0.0169055	0	0.262505	0.0529672	1.07481	5.0947	0.20339	0.316384	0.417907	0.172864	0.488693	2.42562	0.231638	0.672316	0.00655654	15.8165	0.834016	47.6446	0.313896	29.6028	174.762	3.80832	5.47628	7.26375	2.1597	-0.251595	0.890626	1.68277e-06
92	3	1.41434	52.13	0.0271311	0	0.781869	0.0351375	18.221	0.0594362	1.47473e-14	0.00114015	0	1.1136	2.9	0.384	0.00116	1.10106	0.0555503	14.3676	0.0391819	4.60853e-16	0.013511	0.000105734	0.214286	0.0686363	1.02633	2.94819	0.149171	0.342541	0.155091	0.0507503	0.896628	2.91381	0.104972	0.220994	0.00858477	63.0899	0.638704	87.3105	0.192486	25.2697	286.152	3.75753	4.85071	29.3455	2.60161	-0.331996	0.924657	1.97579e-05
94	5	2.05527	179.488	0.0174624	0	0.827841	0.0215959	26.7068	0.0659009	99.6451	0.011211	0	1.38531	58.4257	0.225298	0.000676776	1.13924	0.15336	18.1854	0.129493	108.243	0.160149	0.000763982	0.264991	0.0447437	0.376771	3.55903	0.2125	0.31875	0.514642	0.121604	-0.389759	2.53387	0.3375	0.65	0.00410484	18.859	0.76395	39.9471	0.249139	35.4267	140.929	3.81213	5.79343	7.47668	2.24257	-0.170768	0.813006	5.54016e-07
94	5	2.03676	83.2098	0.0246574	0	0.822262	0.0316115	27.2609	0.0609198	8.66993	0.00183126	0	1.36905	7.69124	0.22746	0.000107597	1.10387	0.0706568	18.4885	0.0536619	9.11812	0.0430773	0.000390274	0.393106	0.0428714	-0.204742	2.36592	0.33125	0.44375	0.822165	0.0566322	-0.160882	2.35357	0.74375	0.89375	0.00703226	27.8367	0.445592	25.1049	0.229735	37.3612	72.5828	3.41891	5.28404	11.7494	2.40935	-0.103535	0.662112	5.11424e-06
97	4	2.14093	226.846	0.0109651	0	0.734434	0.0444499	22.1967	0.389118	72.9635	0.00516093	0	1.38925	261.809	0.00552497	0	1.02731	0.0292287	15.0466	0.260876	42.8866	0.00163729	0	0.214625	0.0264055	0.0904045	6.83979	0.188073	0.243119	0.418241	0.240741	0.901114	2.56894	0.178899	0.825688	0.00552287	11.2556	0.927832	77.9817	0.356699	27.79	300.671	3.98733	5.62857	5.22274	2.00711	-0.306258	0.932407	6.32849e-06
97	4	1.86925	117.565	0.0173422	0	0.744192	0.0235177	22.7108	0.0578263	33.1301	0.00779952	0	1.19566	265.387	0.00942739	0	1.02469	0.0076253	15.38	0.0521147	48.3806	0.0274577	0	0.248471	0.0783634	0.0733281	3.19382	0.123853	0.334862	0.475841	0.187881	-0.45387	2.25059	0.188073	0.678899	0.00639086	23.6871	0.763481	50.0746	0.233895	38.1082	176.611	3.75968	5.37929	9.48173	2.34087	-0.239089	0.876321	2.11219e-06
97	4	1.92976	269.127	0.00730454	0	0.711162	0.373263	20.9646	0.227902	28.3095	0.00151757	0	1.26871	274.296	0.00462534	0	1.0216	0.245445	14.212	0.150158	1.14058e-13	0.00054743	0	0.299267	0.0824639	0.404264	1.45916	0.215596	0.412844	0.472388	0.129653	-0.0263128	2.52428	0.288991	0.637615	0.00354097	35.9908	0.65139	51.6204	0.222442	35.2727	170.491	3.8948	5.94824	15.1829	2.56231	-0.161139	0.804627	5.63835e-06
98	4	2.08373	228.243	0.0175296	0	0.79332	0.0453	25.8836	0.210423	92.9174	0.0220953	0	1.36301	273.98	0.00497485	0	0.990223	0.029801	16.6593	0.145272	2.28281e-13	0.000530228	0	0.280311	0.0614175	0.0360828	2.15814	0.211268	0.366197	0.562262	0.167438	-0.712403	2.49111	0.300469	0.741784	0.00594576	23.7426	0.804541	60.7354	0.266129	44.1388	219.199	3.78972	5.55233	10.9014	2.3289	-0.223116	0.867186	1.20093e-06
99	4	2.03854	178.483	0.0282778	0	0.679509	0.0188935	23.5414	0.295458	116.672	0.0282415	0	1.37599	275.608	0.0054754	0	0.975265	0.0132451	15.8391	0.194669	39.0047	0.00352801	0	0.217566	0.0408436	1.34246	6.67474	0.17619	0.257143	0.437002	0.233617	0.120615	1.72999	0.138095	0.761905	0.00404182	15.2323	0.877841	62.3461	0.307737	35.4562	234.152	3.95813	5.82971	6.7384	2.1485	-0.235064	0.887896	5.66628e-07
100	3	1.67073	78.78	0.0213695	0	0.692299	0.0332822	20.221	0.0467035	7.3861	0.00187404	0	1.0871	0	0	0.00103826	1.229	0.0716566	13.7588	0.0261505	0	0	4.55502e-05	0.0931629	0.0584972	0.703787	2.80794	0.0314136	0.17801	0.0811518	0.107215	1.72434	5.48845	-0.0052356	0.235602	0.00997006	44.8285	0.757304	92.3551	0.250722	23.2552	324.592	3.82653	5.15607	21.5952	2.56712	-0.303325	0.917468	3.20601e-06
100	4	1.75344	214.506	0.0118071	0	0.72545	0.0308619	20.544	0.158068	91.0186	0.00906117	0	1.1351	200.181	0.0306462	0.000216937	1.21687	0.0199774	13.992	0.101939	118.146	0.0665056	0.00045335	0.301343	0.0513488	1.49056	5.95063	0.251309	0.361257	0.490295	0.191113	0.530685	2.89566	0.256545	0.764398	0.00483083	14.2771	0.79949	35.6019	0.303969	28.5167	128.13	3.79105	5.68422	6.06653	2.1268	-0.192839	0.838289	3.47794e-06
100	4	1.58759	203.411	0.0118402	0	0.762537	0.0232911	19.7905	0.179458	93.6665	0.00926132	0	1.08868	94.3698	0.0632026	0.000753878	1.30383	0.170558	13.5714	0.0593786	128.539	0.126055	0.000670899	0.259505	0.0535075	0.286104	2.75018	0.188482	0.329843	0.34248	0.178464	0.550955	2.78105	0.136126	0.602094	0.0049095	17.8708	0.782698	41.1197	0.260185	30.3978	146.608	3.84111	5.67952	7.20058	2.22269	-0.206403	0.854058	5.536e-06
101	1	2.12888	43.3331	0.0514796	0	0.774951	0.0517953	27.7943	0.0645926	8.15037	0.0126806	0	1.40109	3.57855	0.435911	0.000840227	1.224	0.0652548	17.6231	0.109744	1.25797	0.130478	0.000644382	0.287295	0.0291763	0.0046315	2.32397	0.251208	0.328502	0.603039	0.0354221	0.058613	2.84959	0.560386	0.647343	0.00402398	32.937	0.614252	42.6924	0.195755	30.1461	137.833	3.80359	5.79486	12.3893	2.50343	-0.164484	0.803767	1.03558e-06
101	1	2.26268	26.47	0.0857115	0	0.791129	0.0691349	29.7129	0.0934098	1.12349	0.00621454	0	1.51908	3.15344	0.510312	0.000677735	1.28788	0.0650725	18.8406	0.0841628	0.92555	0.101485	0.000748107	0.270478	0.0228031	0.22358	2.75664	0.241546	0.299517	0.635534	0.0523777	0.282634	2.50542	0.565217	0.705314	0.00495429	29.1733	0.578643	34.6183	0.213378	35.0299	109.3	3.69368	5.55522	11.4898	2.45257	-0.170576	0.803186	2.63347e-06
101	4	2.1369	72.14	0.0296215	0	0.770422	0.0302553	26.7799	0.0705431	0	0.000977864	0	1.30384	74.0929	0.0904203	0.000931646	1.20913	0.0589373	16.9966	0.0235424	121.849	0.180399	0.000585979	0.266127	0.028651	0.61069	2.22015	0.231884	0.309179	0.37809	0.177118	0.129967	1.74797	0.154589	0.628019	0.00897409	28.4088	0.841709	89.7363	0.248446	38.2873	330.536	3.7692	5.05543	11.6034	2.41369	-0.356839	0.942721	9.37419e-07
101	4	1.95879	62.2796	0.0468544	0	0.634443	0.0440427	24.6958	0.110728	64.9971	0.0203154	0	1.17118	178.801	0.139533	1.27245e-05	1.05956	0.00545533	15.3852	0.0836028	130.41	0.184882	0.00010946	0.246116	0.035777	0.304488	2.14193	0.207729	0.294686	0.463768	0.11189	-0.758804	2.79712	0.289855	0.584541	0.00652968	24.9231	0.755488	50.9649	0.23798	44.5337	178.936	3.71788	5.40314	10.0932	2.36944	-0.238674	0.876795	1.06749e-06
102	4	1.53971	273.969	0.00636852	0	0.878608	0.251383	18.211	0.17519	37.4786	0.00590628	0	1.14214	257.978	0.00379424	7.25138e-05	1.22858	0.18644	13.2781	0.129489	75.5992	0.00119543	0.000270716	0.266256	0.0523066	1.84422	7.53123	0.217877	0.318436	0.341559	0.165346	1.76357	5.66301	0.212291	0.581006	0.011896	13.3463	0.859088	47.3569	0.377449	21.6125	176.081	3.59326	5.26912	6.98183	2.04505	-0.224385	0.857891	6.60602e-06
102	4	1.53994	280.09	0.00549802	0	0.914508	3.38637e+12	18.0712	0.16479	4.55382e-13	0.000588346	0	1.14784	241.986	0.0633057	0.000162371	1.28123	2.51153e+12	13.2097	0.113174	95.9764	0.194267	0.000410501	0.280979	0.0454708	1.02549	5.51009	0.22905	0.329609	0.351613	0.145454	0.996332	3.37471	0.212291	0.592179	0.00822637	16.0547	0.777988	36.1572	0.346766	28.917	128.574	3.65819	5.46244	8.36919	2.12493	-0.205152	0.844469	2.5293e-05
102	4	1.46107	252.187	0.00768182	0	0.901939	0.0522159	18.7623	0.126757	71.5974	0.00768041	0	1.09653	182.992	0.00265194	0.000283135	1.21143	0.0387264	13.6777	0.072788	133.52	0.00194176	0.000463334	0.304823	0.0581903	1.14448	4.16336	0.240223	0.385475	0.382551	0.154058	0.967661	3.1457	0.234637	0.614525	0.00603858	17.8885	0.818318	49.23	0.324669	31.4567	179.032	3.79812	5.64582	8.79164	2.2039	-0.214283	0.861422	2.23209e-06
104	4	2.01392	48.889	0.0445313	0	0.636267	0.0530209	25.1537	0.126866	12.2934	0.0144785	0	1.34663	61.5654	0.025648	0	0.870022	0.0360333	18.6941	0.082372	21.7353	0.0122302	0	0.374254	0.0470677	-1.10845	3.87935	0.302564	0.420513	0.7678	0.0934457	-0.162658	3.29511	0.65641	0.892308	0.00700109	15.098	0.7282	27.774	0.318598	35.2111	95.9982	3.5968	5.34165	6.9941	2.12541	-0.195201	0.827702	2.46033e-06
104	4	2.24828	54.6517	0.0498336	0	0.692562	0.0514866	28.7103	0.28542	25.988	0.0211971	0	1.52011	121.348	0.0339458	0	0.953296	0.0281831	21.406	0.189511	91.5332	0.0564807	0	0.310256	0.0881157	-0.164518	1.5692	0.189744	0.415385	0.87141	0.104633	-0.0793603	1.83144	0.728205	1.00513	0.00487691	21.7371	0.791982	52.2479	0.246833	31.0916	187.255	3.8335	5.58771	9.07933	2.2987	-0.240777	0.885077	7.34922e-07
107	1	1.9055	61.6547	0.032187	0	0.745243	0.0516687	24.2556	0.044286	12.9489	0.00618024	0	1.22672	8.21923	0.163503	0	1.06675	0.0574687	16.6557	0.0329057	4.33369	0.0276097	0	0.401004	0.0366233	-0.497238	3.30795	0.35468	0.44335	0.702065	0.0951253	-0.789687	3.88742	0.586207	0.807882	0.00637615	22.9411	0.514852	23.6434	0.230021	41.6888	71.6324	3.46893	5.34479	8.56259	2.33952	-0.124583	0.713026	3.63583e-06
108	6	2.14197	29.0434	0.0739288	0	0.813413	0.0717183	27.7014	0.00732952	1.42902	0.00375691	0	1.34231	5.62	0.238845	0	1.07848	0.0606236	18.4314	0.028221	0	0.00502153	0	0.309182	0.0437874	-0.225299	2.02699	0.252809	0.359551	0.690043	0.0775558	-0.327985	2.12639	0.595506	0.775281	0.0112179	44.5833	0.620941	58.8079	0.19157	39.2244	190.648	3.64183	4.79854	17.0208	2.60953	-0.226544	0.840548	3.79409e-06
108	6	1.99785	28.0835	0.0711868	0	0.855659	0.0846075	26.501	0.0242462	0.681095	0.00215593	0	1.35331	2.81	0.481603	0.000580101	1.1464	0.068644	17.7508	0.0232539	1.34924e-15	0.00827541	0.000649734	0.324298	0.0308756	-0.510335	3.1398	0.275281	0.353933	0.539185	0.0819224	0.396579	2.06943	0.455056	0.646067	0.00801807	24.7908	0.811243	65.6684	0.251293	27	237.883	3.81061	5.18791	10.1978	2.32581	-0.323579	0.930071	2.10904e-06
109	5	1.91189	65.2119	0.0373104	0	0.84734	0.0348322	25.1513	0.187969	26.6413	0.0205631	0	1.2866	5.74603	0.236249	0.000982296	1.19923	0.0604941	16.0998	0.162879	5.35298	0.0712861	0.000580854	0.354129	0.0756517	-0.276279	2.90506	0.248447	0.453416	0.590521	0.160276	-0.222587	2.75107	0.360248	0.801242	0.00484006	17.1316	0.724977	31.1458	0.272528	36.9838	107.452	3.71721	5.69015	6.99087	2.21013	-0.145169	0.76787	2.69217e-07
110	6	1.71911	65.0024	0.029054	0	0.76401	0.0250722	23.0467	0.028488	16.9186	0.0109847	0	1.15552	199.712	0.00828595	0	0.915506	0.00576029	16.2524	0.011364	92.01	0.00577875	0	0.385776	0.0416239	0.224775	2.31926	0.340909	0.443182	0.660266	0.0809731	0.232037	2.18207	0.556818	0.744318	0.00546381	50.0718	0.418367	43.0442	0.167271	36.105	122.105	3.61963	5.33669	19.8522	2.6488	-0.230097	0.866214	7.95825e-06
111	5	1.68295	18.5364	0.163541	0	1.00956	0.057624	23.0497	0.110856	19.0152	0.081999	0	1.05391	4.12711	0.169201	0.000392482	1.17203	0.0456752	13.7822	0.0593974	20.336	0.257553	0.000439637	0.49251	0.07887	-0.64335	3.57472	0.375	0.577381	0.789513	0.0911688	-1.13117	5.57001	0.678571	0.886905	0.0141171	8.87122	0.906428	47.4031	0.460702	44.2161	180.741	3.61433	5.05731	5.31851	1.79695	-0.283676	0.901156	7.46422e-05
111	5	1.89532	50.0733	0.0489212	0	0.946705	0.0608604	26.0691	0.0284643	29.2784	0.0199308	0	1.11564	1.72667	0.138487	2.68634e-05	1.08351	0.0574334	15.5189	0.0326628	1.86146	0.149449	0.000146039	0.323413	0.0363091	-0.742777	4.66951	0.285714	0.363095	0.635417	0.0529187	0.470468	3.47036	0.565476	0.702381	0.0138718	13.4708	0.662201	19.939	0.36351	47.652	66.2854	3.1961	4.66279	7.42376	1.96195	-0.184117	0.782005	1.96843e-05
112	4	1.58266	199.522	0.0143577	0	0.722479	0.0222078	20.222	0.051455	104.777	0.0125343	0	1.19918	264.203	0.0138783	0	0.978631	0.016943	15.9071	0.0462457	40.3091	0.0626386	0	0.309659	0.0718024	0.929428	2.87155	0.22619	0.440476	0.547348	0.140525	-0.495797	2.28738	0.321429	0.696429	0.00524728	45.5844	0.628442	61.3423	0.171421	36.2251	199.785	3.81242	5.43113	17.4164	2.64788	-0.25127	0.888833	4.07881e-07
113	1	1.78093	45.9	0.0388048	0	0.730214	0.0383372	22.8391	0.0235659	0.571548	0.000633523	0	1.16894	45.0836	0.351008	0	1.09557	0.0645305	16.5444	0.0203308	98.8583	0.154567	0	0.383687	0.0269723	-0.334835	2.53982	0.351955	0.413408	0.738101	0.0394478	0.206326	2.15514	0.698324	0.793296	0.00666551	47.2105	0.608674	60.3213	0.149627	32.4342	194.075	3.83958	5.1297	16.2325	2.62115	-0.276989	0.898785	6.1667e-06
114	3	1.68893	49.3731	0.0349071	0	0.677003	0.0368248	21.6402	0.0203673	5.93807	0.00631038	0	1.07544	50.4423	0.031005	0	0.938812	0.0432649	15.4548	0.00607708	37.0521	0.0142839	0	0.304429	0.137229	0.141778	1.62525	0.127273	0.478788	0.350117	0.220389	0.290189	1.68877	0.127273	0.660606	0.0126878	66.6966	0.562887	76.2921	0.173883	36	238.472	3.55059	4.64445	26.5381	2.72032	-0.305484	0.901451	2.99172e-06
114	4	1.62026	28.16	0.0575378	0	0.729291	0.0499473	20.6774	0.0335988	3.60956e-15	0.00119314	0	1.05283	26.6719	0.0507745	0	0.990815	0.0322591	14.8829	0.022176	5.8557	0.0531399	0	0.414962	0.061614	-0.295509	2.14552	0.327273	0.484848	0.663068	0.0855696	0.658816	3.35189	0.569697	0.745455	0.00464853	48.5381	0.474631	46.1943	0.144725	29.3571	136.239	3.73701	5.50043	17.1247	2.66006	-0.211377	0.852928	1.82176e-06
115	4	1.82429	92.7483	0.0208736	0	0.643298	0.0200611	22.1909	0.0657149	20.9223	0.00568349	0	1.18053	247.665	0.0606608	0	1.01308	0.00671156	15.5127	0.0748985	72.2397	0.19467	0	0.350446	0.067239	0.851419	3.05804	0.285714	0.446429	0.675502	0.0872693	0.160071	2.38087	0.565476	0.803571	0.00422407	46.9255	0.349484	36.0679	0.170492	32.4928	97.3461	3.60037	5.70805	19.1353	2.63793	-0.149404	0.775976	1.96664e-06
115	4	2.06355	179.575	0.0143369	0	0.59054	0.0458293	24.6164	0.0954448	84.3112	0.00630007	0	1.39344	268.53	0.00518914	0	0.963941	0.0156645	17.0331	0.0879955	1.1468e-13	0.000327693	0	0.235427	0.0670584	0.292891	2.34788	0.154762	0.321429	0.542796	0.226658	-0.286723	1.98722	0.238095	0.815476	0.00791726	31.7426	0.708455	54.4386	0.262403	40.8787	186.012	3.76572	5.26078	14.7575	2.47581	-0.263273	0.892798	1.6225e-06
115	4	2.21673	80	0.0277092	0	0.527916	0.0331898	24.4367	0.0407217	0	0.000509021	0	1.33465	93.4595	0.0146299	0	0.840044	0.0210782	16.7847	0.0248117	15.2666	0.00226553	0	0.269345	0.0571871	1.18067	3.52705	0.22619	0.35119	0.924702	0.0988936	-0.666625	2.59218	0.75	1.02976	0.00615702	59.4273	0.682142	93.4809	0.140527	34.4091	314.496	3.92212	5.15572	21.7723	2.66465	-0.340992	0.938028	1.75122e-06
116	6	2.22601	52.196	0.0429244	0	0.809564	0.057031	28.5998	0.140631	4.98984	0.00399498	0	1.57353	8.15533	0.223124	0.000725854	1.11599	0.0681854	20.7054	0.124712	17.3242	0.0224973	0.00068763	0.266387	0.0295456	2.00998	9.72778	0.235294	0.294118	0.561819	0.0408069	0.0346888	4.82567	0.506787	0.60181	0.040384	7.53236	0.74434	14.7312	0.564787	48.3314	51.3926	2.81612	3.94512	5.50057	1.51686	-0.22344	0.793285	4.99794e-05
116	6	2.03816	121.211	0.0270415	0	0.824543	0.0647511	26.7205	0.125101	98.0455	0.0133141	0	1.47709	135.935	0.111539	0.000325697	1.13664	0.0924151	19.3653	0.12419	133.682	0.10354	0.000569669	0.283724	0.0312906	-2.52947	19.1287	0.253394	0.312217	0.594104	0.100687	-0.837835	3.61411	0.457014	0.696833	0.0111726	12.1954	0.782352	28.0164	0.387809	44.8005	99.8701	3.50434	5.17336	6.44919	2.0119	-0.194592	0.819848	3.10187e-05
116	6	1.99611	53.327	0.0380053	0	0.803185	0.0526436	26.0262	0.0838385	8.20567	0.00406904	0	1.42421	109.248	0.125735	0.000439372	1.1072	0.0623672	18.8526	0.0537648	130.116	0.0950728	0.000568055	0.287513	0.0210407	-0.00145598	2.54955	0.262443	0.316742	0.542939	0.0465083	-0.939463	4.52436	0.479638	0.597285	0.0187653	5.63126	0.757414	11.6067	0.47389	31.3363	40.7956	3.19922	4.47036	3.00984	1.65968	-0.228989	0.827807	4.02949e-05
117	5	2.1317	61.3336	0.0432607	0	0.902746	0.0385684	29.4494	0.0931631	41.9216	0.0192198	0	1.42453	5.28631	0.26459	0.000668909	1.09211	0.0694382	19.0525	0.100286	4.54316	0.132196	0.000700813	0.352299	0.0382466	0.297828	3.17095	0.30625	0.4	0.750385	0.0740788	0.125788	2.92412	0.65625	0.84375	0.0133357	9.81738	0.807001	25.4338	0.395614	44.99	91.9177	3.28534	4.91108	5.34967	1.86373	-0.171199	0.775418	2.03663e-06
117	5	1.87309	59.265	0.0396947	0	0.914842	0.0250097	25.9599	0.0473756	22.6555	0.0225531	0	1.27231	4.01857	0.244434	0.000934816	1.09543	0.0606068	16.8163	0.0584315	1.74438	0.108879	0.000547769	0.38375	0.037576	-0.418252	2.98925	0.3375	0.425	0.689464	0.0601687	0.627256	2.95337	0.61875	0.78125	0.0091061	16.8012	0.7018	28.1711	0.296795	43.923	95.8831	3.50279	5.17107	8.03087	2.13776	-0.192414	0.816964	9.4831e-06
118	4	1.77564	260.824	0.00785397	0	0.7893	0.156404	22.5181	0.0901686	49.0751	0.00560875	0	1.30996	272.17	0.00481302	0	0.968367	0.115454	16.8233	0.0682185	1.71156e-13	0.000250647	0	0.366029	0.051326	0.437482	3.14022	0.308108	0.437838	0.641586	0.0729805	-0.208616	2.63952	0.562162	0.740541	0.00375861	42.7417	0.47323	40.5697	0.19282	34.4238	119.537	3.73866	5.85081	17.3294	2.62767	-0.142365	0.769495	2.14413e-07
118	4	1.6631	27.2793	0.0609664	0	0.890695	0.0574795	22.6475	0.0672054	0.291461	0.00239699	0	1.21451	11.1929	0.271829	0	1.01948	0.0501046	16.9977	0.0770746	10.2467	0.289489	0	0.437183	0.0550015	-0.355839	3.24383	0.362162	0.502703	0.720885	0.108797	0.317806	2.35214	0.605405	0.886486	0.00357529	38.6275	0.561416	44.0366	0.173779	33.4027	137.519	3.80681	5.87737	13.2232	2.58106	-0.144207	0.773854	5.13254e-07
119	6	1.94574	152.44	0.0267382	0	0.839325	0.0458848	25.0903	0.129956	109.249	0.0222083	0	1.32497	156.278	0.104933	0.000395034	1.17005	0.0105981	17.1428	0.0940684	132.651	0.139037	0.000583272	0.260878	0.0520687	0.351999	3.35579	0.192982	0.327485	0.475118	0.103092	0.0511007	2.61073	0.339181	0.608187	0.00604577	9.30101	0.793524	22.5232	0.340538	27.3015	80.7919	3.58938	5.381	3.769	1.9344	-0.180534	0.810094	7.52478e-07
119	6	1.85006	33.8314	0.0582331	0	0.825026	0.0653483	24.3784	0.0410669	9.7512	0.012459	0	1.23884	5.68255	0.236106	0.000426301	1.13924	0.0544742	16.6303	0.029346	1.51152	0.069698	0.000520081	0.385195	0.0291279	-0.182545	3.04528	0.345029	0.421053	0.698193	0.0794927	0.103551	3.56671	0.596491	0.789474	0.00743997	14.3823	0.64586	20.3059	0.30804	39.0805	66.8413	3.42704	5.2571	6.65327	2.09081	-0.140946	0.741205	1.11539e-05
119	6	2.05841	49.1162	0.0547384	0	0.863654	0.0697087	27.477	0.0614573	29.3844	0.0224614	0	1.42776	6.6214	0.219823	0.000820511	1.18296	0.0593865	18.7629	0.0610094	0.870496	0.0334048	0.000590322	0.300759	0.0448634	-0.403055	2.60425	0.233918	0.356725	0.601672	0.0676449	0.265194	2.74931	0.520468	0.690058	0.00728413	11.7169	0.694626	19.1845	0.311242	42.6886	65.0211	3.44786	5.22093	4.92521	2.01463	-0.146616	0.749809	4.00709e-06
119	6	2.00733	54.1354	0.0571698	1.84601e-05	0.784555	0.0684502	25.9784	0.0767041	62.6394	0.0207831	0.000212212	1.30731	111.669	0.138326	0.000318894	1.10667	0.0577256	17.6946	0.0613109	129.992	0.131556	0.000524543	0.30612	0.0465335	-0.13713	2.48786	0.239766	0.362573	0.582461	0.136262	-0.523686	3.44072	0.403509	0.74269	0.00632529	17.0018	0.701781	28.5056	0.310228	35.9065	97.0204	3.59915	5.56955	8.10867	2.18117	-0.139714	0.752869	2.32768e-06
120	6	2.10954	26.8688	0.078711	0.00723483	0.919329	0.0414851	27.1784	0.136714	1.73145	0.00541538	0.00452449	1.44928	4.39414	0.359157	0.00148139	1.31467	0.0457416	17.6365	0.0779577	1.12125	0.117813	0.00132269	0.244962	0.0274198	0.321797	4.2737	0.215385	0.276923	0.481417	0.0313851	1.29447	5.40188	0.451282	0.517949	0.0119332	13.6613	0.832993	40.9005	0.369859	17.6788	149.94	3.51007	5.16637	7.25142	2.05065	-0.201765	0.828439	1.35167e-05
120	6	2.17448	26.9791	0.0810849	0.0120557	0.909416	0.0446287	28.4199	0.0736027	1.71921	0.00794062	0.00151999	1.47101	5.0899	0.295594	0.00327588	1.29313	0.0432104	18.4126	0.0722491	0.680722	0.0509809	0.00344073	0.289694	0.026701	0.864566	5.16758	0.25641	0.312821	0.593602	0.0443846	0.733375	3.30981	0.54359	0.661538	0.0117798	9.8207	0.824848	28.0348	0.387431	18.3131	102.319	3.49102	4.9959	4.97756	1.91237	-0.233245	0.855936	5.06902e-06
120	6	2.10918	27.0869	0.0778997	0.011613	0.905518	0.050048	27.446	0.0425687	0.702919	0.0018612	0.00385704	1.43201	4.39862	0.329024	0.00135006	1.3032	0.0465391	17.7661	0.0552773	0.467887	0.0346243	0.00102704	0.308842	0.0238643	0.985205	5.31707	0.282051	0.333333	0.623784	0.051453	0.790813	3.7831	0.564103	0.687179	0.00545283	16.6228	0.805338	42.6966	0.316179	24.6216	154.163	3.82035	5.60737	8.10123	2.15403	-0.21876	0.864723	8.2876e-06
120	6	2.08455	23.8234	0.101604	0.00121098	0.937679	0.0643501	28.1872	0.0652005	5.01218	0.0696337	0.00343569	1.48905	3.83393	0.403428	0.00548149	1.33528	0.0470985	18.3264	0.102734	0.629988	0.0951212	0.00449708	0.299796	0.0399184	0.592324	2.9486	0.251282	0.358974	0.5872	0.0485545	-0.178999	4.78846	0.528205	0.646154	0.0089184	10.9461	0.714098	19.1431	0.334617	34.4368	65.6264	3.45913	5.16849	4.69131	1.99978	-0.158873	0.768219	8.05586e-06
123	3	1.62053	25.39	0.0638256	0	0.749363	0.0530853	21.1727	0.179518	3.61144e-15	0.00707043	0	1.03386	20.44	0.305839	9.82954e-05	1.03842	0.0442324	14.6142	0.0553121	22.6459	0.289753	0.000259649	0.177111	0.0713721	1.02444	3.93087	0.101911	0.280255	0.355044	0.290239	0.262663	1.43003	0.044586	0.738854	0.0115115	33.5728	0.838474	103.924	0.31301	38.7961	382.123	3.63948	4.87585	19.0885	2.3337	-0.332561	0.925744	1.06596e-05
123	3	1.51016	26.7272	0.0565322	0	0.782836	0.0437894	19.8842	0.0989714	0.390517	0.00406833	0	1.00083	59.499	0.0818565	0.000149969	1.13233	0.0415048	13.7931	0.0329817	114.764	0.108241	0.000312913	0.168719	0.0950187	1.50722	4.72853	0.0828025	0.305732	0.139066	0.0915841	0.377511	3.54877	0.0382166	0.242038	0.00581976	29.1339	0.810505	76.8725	0.281031	28.9972	278.356	3.88049	5.55754	14.341	2.3954	-0.257391	0.897975	4.66161e-07
124	1	1.826	40.1731	0.0468242	0	0.846079	0.0520325	24.2899	0.0633567	10.3287	0.00578115	0	1.23223	8.73	0.141149	0.00115186	1.24615	0.045993	15.4126	0.0565097	3.58374e-15	0.00647305	0.000315562	0.428065	0.0579449	-0.966214	3.20047	0.338889	0.477778	0.745211	0.0653993	0.162697	2.33677	0.661111	0.827778	0.00465955	39.1257	0.653824	56.5114	0.196643	33.8626	186.92	3.85275	5.54793	14.6203	2.59639	-0.237219	0.880535	1.2461e-06
124	1	1.77357	51.5017	0.0366415	0	0.827921	0.0379824	23.4776	0.0905972	12.8093	0.00909335	0	1.17402	6.87149	0.187798	0.000707037	1.21941	0.0469469	14.8521	0.0881294	2.17299	0.0548302	0.000609715	0.47401	0.0952937	-0.913418	2.88616	0.327778	0.572222	0.774074	0.0807154	-0.0266853	1.90329	0.666667	0.866667	0.00747102	14.7199	0.773708	32.524	0.318012	36.7411	115.376	3.60398	5.23899	7.47574	2.02751	-0.24393	0.875618	1.49014e-06
124	1	1.83561	38.0952	0.0489774	0	0.939915	0.0597316	25.1575	0.0554506	7.17439	0.00453623	0	1.38345	7.31451	0.192507	0.000837396	1.39366	0.0523896	16.1152	0.054844	1.04918	0.0246217	0.000838931	0.399932	0.0467203	0.0144062	2.64138	0.344444	0.461111	0.731391	0.0610172	-0.064655	3.00935	0.655556	0.805556	0.0139675	8.79844	0.745151	17.2621	0.361955	49.7198	60.2499	3.12936	4.7265	3.9207	1.87965	-0.144972	0.722698	2.53348e-05
126	3	1.38597	46.5036	0.03055	0	0.735648	0.0320604	18.1153	0.0741775	5.28566	0.00681067	0	0.959419	0.166393	0.0451391	0.000529124	1.20405	0.0508646	12.513	0.0926663	0.653753	0.15703	0.000496923	0.211958	0.0831056	0.709333	2.57386	0.123529	0.335294	0.126905	0.0696379	1.01797	4.35239	0.0529412	0.211765	0.00910508	47.5475	0.666912	71.3739	0.283864	19.4164	237.948	3.56442	5.10699	26.2365	2.51566	-0.270858	0.89336	2.98736e-06
126	3	1.74787	48.9964	0.0356789	0	0.647731	0.033136	21.4346	0.0343758	0.706347	0.000799184	0	1.02341	43.4153	0.132984	0	1.01685	0.0162206	14.5953	0.0535396	34.8801	0.191669	0	0.121569	0.0765675	0.114591	2.24777	0.0176471	0.2	0.179575	0.115094	0.345948	2.64967	0.0411765	0.317647	0.00672778	51.1311	0.693373	83.3766	0.191175	28.2379	282.375	3.89777	5.22978	21.8346	2.69299	-0.285396	0.908105	4.8976e-07
126	3	1.5576	48.07	0.0324027	0	0.708597	0.0357116	19.8505	0.0171751	0	0.000357293	0	0.996058	1.45	0.686937	0	1.11789	0.0517685	13.6293	0.007604	4.55056e-16	0.00524414	0	0.332493	0.0405251	-0.395127	2.74821	0.288235	0.382353	0.359104	0.0548504	0.448084	2.77766	0.311765	0.423529	0.0093526	63.2977	0.597211	78.5743	0.125038	25.8473	251	3.6546	4.93504	23.1544	2.72149	-0.256639	0.875286	2.19286e-06
126	3	1.5692	49.23	0.031883	0	0.732248	0.0308853	20.3375	0.0195292	0.595067	0.000748458	0	1.04471	2.9	0.360245	0.000239385	1.18949	0.0491584	14.0332	0.00649079	4.55626e-16	0.0022382	0.000375193	0.291471	0.0796431	0.264406	2.03851	0.2	0.388235	0.331176	0.161345	0.396823	1.86648	0.158824	0.558824	0.0118182	83.6182	0.66531	124.919	0.198689	35.8182	416.058	3.74798	4.75707	36.3838	2.81697	-0.323496	0.916799	2.98231e-06
127	4	1.48765	26.8888	0.055336	0	0.79045	0.0470583	19.7114	0.0276151	0.487216	0.00108589	0	1.12955	266.96	0.00423116	0	0.964296	0.00470506	15.7227	0.0179139	5.7753e-14	6.71034e-05	0	0.288553	0.0886317	0.127628	1.68497	0.179348	0.407609	0.436481	0.103785	0.0475272	1.6342	0.304348	0.565217	0.00755471	77.7017	0.515327	80.1588	0.197794	37.1823	242.934	3.75474	5.10341	36.7699	2.84609	-0.277041	0.897915	7.98201e-07
130	1	1.71016	92.586	0.0190252	0	0.814488	0.0359233	22.5781	0.056377	15.1079	0.00346269	0	1.25883	22.6421	0.087205	0	0.998267	0.0581501	17.7471	0.0431092	13.3114	0.0542347	0	0.548566	0.034941	-0.253926	2.65911	0.5	0.588889	0.931183	0.0815057	-0.553191	2.45382	0.805556	1.02778	0.00393217	18.1185	0.850383	60.5496	0.271595	35.0105	224.08	3.96488	5.79352	7.20776	2.2419	-0.253202	0.901967	4.51709e-07
130	1	1.6596	79.5847	0.0215827	0	0.8104	0.0416951	22.144	0.0108679	15.8134	0.00379218	0	1.22698	10.0069	0.138863	0	1.01784	0.0655708	17.406	0.00320432	6.24428	0.0268835	0	0.529514	0.0509456	-0.0188244	1.98065	0.472222	0.594444	0.9125	0.0592835	-0.755917	3.85151	0.833333	0.988889	0.00621471	70.1792	0.339837	53.1529	0.140371	41.2543	142.432	3.7259	5.21774	27.1365	2.82955	-0.246683	0.877306	5.12567e-07
131	3	1.62644	55.7853	0.0362306	0	0.759687	0.0273357	20.5858	0.121073	22.2446	0.0191266	0	1.05351	52.6617	0.0735627	0.000288747	1.01929	0.0179776	14.0772	0.100833	32.9241	0.0883874	0.00047761	0.183685	0.0889525	0.80855	3.20311	0.0985915	0.323944	0.219014	0.142205	0.42961	2.50931	0.0516432	0.394366	0.00499816	42.2343	0.61002	54.1494	0.189992	24.9707	174.363	3.77702	5.4698	16.0918	2.62132	-0.245926	0.885594	8.01124e-07
132	5	1.72122	71.543	0.0248533	0	0.71589	0.0256254	22.1563	0.0513999	12.5011	0.00464701	0	1.17898	224.553	0.0698909	0	1.06827	0.00447965	15.9775	0.0216129	155.815	0.0945374	0	0.383124	0.0684257	0.253866	2.30303	0.300613	0.460123	0.701787	0.0809752	-0.810109	3.81393	0.607362	0.785276	0.00624125	38.4011	0.431719	33.7871	0.211504	38.8391	96.7472	3.54921	5.35473	17.0318	2.55047	-0.149655	0.761211	7.82582e-07
133	1	2.18077	36.1788	0.0633053	0	0.854282	0.0584388	27.9736	0.138215	9.52998	0.0120382	0	1.14618	5.27	0.217492	0.000863936	1.16416	0.0488515	14.7647	0.0409901	1.7842e-15	0.00777801	0.000517523	0.361912	0.0642092	-0.287168	2.07507	0.262443	0.443439	0.758355	0.0938662	-0.255724	2.45096	0.628959	0.886878	0.00817306	11.5254	0.836024	35.1437	0.356986	43.6888	129.05	3.70423	5.25674	5.34074	2.02608	-0.271927	0.899328	2.34414e-06
133	1	1.95786	44.2185	0.0760812	0	0.960092	0.0396637	25.853	0.0296715	16.5047	0.0923252	0	1.12588	4.59308	0.253007	0.0009204	1.29427	0.0464697	13.7503	0.0563929	0.891211	0.0446146	0.000426777	0.290637	0.0275952	-0.832926	2.69012	0.253394	0.316742	0.475809	0.0482011	0.618062	2.32373	0.429864	0.538462	0.0167277	19.8764	0.71469	34.833	0.299261	47.6742	119.456	3.34325	4.33623	10.0492	2.11868	-0.294782	0.881303	4.73158e-05
133	4	2.18567	196.242	0.0161781	0	0.712044	0.0276125	26.8278	0.027323	97.8748	0.0104752	0	1.16262	274.39	0.00423711	0	1.07615	0.0148772	14.0349	0.0256327	2.30065e-13	9.34169e-05	0	0.222982	0.0317714	-0.370834	2.4263	0.180995	0.257919	0.46459	0.0858805	0.197825	3.95615	0.384615	0.561086	0.00863221	31.9254	0.301826	22.8635	0.236232	33.2313	59.5286	3.35139	5.04158	14.0842	2.46203	-0.146396	0.740967	1.66257e-06
133	4	2.44765	236.348	0.0132132	0	0.768739	0.0638654	28.6634	0.112412	78.7242	0.00876037	0	1.30902	274.39	0.00477066	0	1.1567	0.0344096	15.1005	0.0700857	2.8699e-13	0.000255424	0	0.243039	0.0211352	0.184408	2.71568	0.217195	0.271493	0.600766	0.181491	0.271863	1.7954	0.38914	0.841629	0.0059799	24.9552	0.827872	72.4903	0.218232	26.6418	265.006	3.95305	5.33653	9.66362	2.35785	-0.306461	0.924691	2.96299e-06
[truncated: 116 more columns]

## Sheet: Lesion
Lesion number
1	Adenoma
3	Cyst
4	Hemangioma
5	Hepatocellular carcinoma
6	Metastasis
